# Supplementary material for: Accurate, Efficient and User-Friendly Mutation Calling and Sample Identification for TILLING Experiments
Source: Front Genet. 2021 Feb 3;12:624513. doi: 10.3389/fgene.2021.624513 (PMC7886796; doi:10.3389/fgene.2021.624513)
Supplement: Supplementary Table 1 — Correspondance between variants detected by NGSEP, GATK, and Lofreq in the rice TILLING population and those reported by Tsai et al., 2011. [file Table_1.XLSX]

## Sheet: Table S1
TILLING fragment	Mutation in TILLING fragmenta	Position in TILLING fragment	Allele 1	Allele 2	Gene ID O. sativa v7	Chromosome	Genomic position	Strand	Resultb	Effectc	Type of variant	Gene annotation	Pools NGSEP	Pools GATK	Pools LoFreq	Reported by
OS01G08780-1	C764G	764	C	G	LOC_Os01g08780	Chr1	4406579	Negative	implausible	R62G	missense	endonuclease/exonuclease/phosphatase family domain containing protein	26	15	8	Tsai et al. 2011; https://doi.org/10.1104/pp.110.169748
OS01G59880-3	T647G	647	T	G	LOC_Os01g59880	Chr1	34631666	Negative	homozygous Cont	3' non-coding	noncoding	inositol-1, 4, 5-trisphosphate 5-phosphatase	0	2	0	Tsai et al. 2011; https://doi.org/10.1104/pp.110.169748
OS01G59880-3	G163A	163	G	A	LOC_Os01g59880	Chr1	34632150	Negative	homozygous	3' non-coding	noncoding		3	4	3	Tsai et al. 2011; https://doi.org/10.1104/pp.110.169748
OS01G59880-3	C1326T	1326	C	T	LOC_Os01g59880	Chr1	34630987	Negative	heterozygous	3' non-coding	noncoding		3	3	3	Tsai et al. 2011; https://doi.org/10.1104/pp.110.169748
OS01G59880-3	A846G	846	A	G	LOC_Os01g59880	Chr1	34631467	Negative	heterozygous	3' non-coding	noncoding		3	12	4	Tsai et al. 2011; https://doi.org/10.1104/pp.110.169748
OS01G59880-3	T127A	127	T	A	LOC_Os01g59880	Chr1	34632186	Negative	implausible	3' non-coding	noncoding		0	0	0	Tsai et al. 2011; https://doi.org/10.1104/pp.110.169748
OS01G59880-3	A1333T	1333	A	T	LOC_Os01g59880	Chr1	34630980	Negative	False variant	3' non-coding	noncoding		20	1	16	Tsai et al. 2011; https://doi.org/10.1104/pp.110.169748
OS01G59880-4	G883A	883	G	A	LOC_Os01g59880	Chr1	34630097	Negative	not tested	3' UTR	3' UTR		3	3	3	Tsai et al. 2011; https://doi.org/10.1104/pp.110.169748
OS01G59880-4	C463T	463	C	T	LOC_Os01g59880	Chr1	34630517	Negative	heterozygous	3' non-coding	noncoding		3	3	2	Tsai et al. 2011; https://doi.org/10.1104/pp.110.169748
OS01G59880-4	G572A	572	G	A	LOC_Os01g59880	Chr1	34630408	Negative	heterozygous	3' non-coding	noncoding		3	3	0	Tsai et al. 2011; https://doi.org/10.1104/pp.110.169748
OS01G59880-4	T829C	829	T	C	LOC_Os01g59880	Chr1	34630151	Negative	not tested	3' UTR	3' UTR		3	9	4	Tsai et al. 2011; https://doi.org/10.1104/pp.110.169748
OS01G59880-4	G1250T	1250	G	T	LOC_Os01g59880	Chr1	34629730	Negative	implausible	3' non-coding	noncoding		0	0	0	Tsai et al. 2011; https://doi.org/10.1104/pp.110.169748
OS01G59880-4	C579T	579	C	T	LOC_Os01g59880	Chr1	34630401	Negative	False variant	3' non-coding	noncoding		1	3	0	Tsai et al. 2011; https://doi.org/10.1104/pp.110.169748
OS01G63510	G516A	516	G	A	LOC_Os01g63510	Chr1	36814247	Negative	homozygous	V146M	missense	homeobox domain containing protein	3	3	3	Tsai et al. 2011; https://doi.org/10.1104/pp.110.169748
OS01G63510	T374A	374	T	A	LOC_Os01g63510	Chr1	36814389	Negative	homozygous Cont	intron	intron		3	3	3	Tsai et al. 2011; https://doi.org/10.1104/pp.110.169748
OS01G63510	G269A	269	G	A	LOC_Os01g63510	Chr1	36814494	Negative	heterozygous	G100S	missense		3	4	3	Tsai et al. 2011; https://doi.org/10.1104/pp.110.169748
OS01G63510	T578C	578	T	C	LOC_Os01g63510	Chr1	36814185	Negative	homozygous Cont	Y166=	synonymous		3	4	3	Tsai et al. 2011; https://doi.org/10.1104/pp.110.169748
OS01G63510	G119A	119	G	A	LOC_Os01g63510	Chr1	36814644	Negative	heterozygous	A50T	missense		3	3	3	Tsai et al. 2011; https://doi.org/10.1104/pp.110.169748
OS01G63510	C639T	639	C	T	LOC_Os01g63510	Chr1	36814124	Negative	False variant	R187W	missense		2	2	4	Tsai et al. 2011; https://doi.org/10.1104/pp.110.169748
OS01G63510	G156A	156	G	A	LOC_Os01g63510	Chr1	36814607	Negative	False variant	W62*	stop		0	0	0	Tsai et al. 2011; https://doi.org/10.1104/pp.110.169748
OS01G63510	C208T	208	C	T	LOC_Os01g63510	Chr1	36814555	Negative	False variant	R79=	synonymous		7	5	2	Tsai et al. 2011; https://doi.org/10.1104/pp.110.169748
OS01G63510	C211T	211	C	T	LOC_Os01g63510	Chr1	36814552	Negative	False variant	G80=	synonymous		1	2	1	Tsai et al. 2011; https://doi.org/10.1104/pp.110.169748
OS01G63510	C605T	605	C	T	LOC_Os01g63510	Chr1	36814158	Negative	heterozygous	C175=	synonymous		2	3	1	Tsai et al. 2011; https://doi.org/10.1104/pp.110.169748
OS01G63510	C229T	229	C	T	LOC_Os01g63510	Chr1	36814534	Negative	False variant	S86=	synonymous		2	1	0	Tsai et al. 2011; https://doi.org/10.1104/pp.110.169748
OS02G07350-2	C726T	726	C	T	LOC_Os02g07350	Chr2	3794291	Negative	heterozygous	intron	intron	inositol-1-monophosphatase	2	3	3	Tsai et al. 2011; https://doi.org/10.1104/pp.110.169748
OS02G07350-2	G168A	168	G	A	LOC_Os02g07350	Chr2	3794849	Negative	not tested	intron	intron		3	3	3	Tsai et al. 2011; https://doi.org/10.1104/pp.110.169748
OS02G07350-2	T364C	364	T	C	LOC_Os02g07350	Chr2	3794653	Negative	not tested	intron	intron		3	6	3	Tsai et al. 2011; https://doi.org/10.1104/pp.110.169748
OS02G07350-2	C1315T	1315	C	T	LOC_Os02g07350	Chr2	3793702	Negative	implausible	intron	intron		1	0	0	Tsai et al. 2011; https://doi.org/10.1104/pp.110.169748
OS02G07350-3	A299G	299	A	G	LOC_Os02g07350	Chr2	3793406	Negative	homozygous	intron	intron		3	3	3	Tsai et al. 2011; https://doi.org/10.1104/pp.110.169748
OS02G07350-3	C1013T	1013	C	T	LOC_Os02g07350	Chr2	3792692	Negative	not tested	3' UTR	3' UTR		1	2	1	Tsai et al. 2011; https://doi.org/10.1104/pp.110.169748
OS02G07350-3	C144T	144	C	T	LOC_Os02g07350	Chr2	3793561	Negative	False variant	T316I	missense		3	3	3	Tsai et al. 2011; https://doi.org/10.1104/pp.110.169748
OS02G27620-1	T1064C	1064	T	C	LOC_Os02g27620	Chr2	16363427	Negative	homozygous	I142T	missense	endonuclease/exonuclease/phosphatase family domain containing protein	3	3	3	Tsai et al. 2011; https://doi.org/10.1104/pp.110.169748, Kim & Tai 2014Kim & Tai 2014 doi:1. .1007/s11032-014-0127-y
OS02G27620-1	A297G	297	A	G	LOC_Os02g27620	Chr2	16364194	Negative	homozygous	S67=	synonymous		3	8	3	Tsai et al. 2011; https://doi.org/10.1104/pp.110.169748
OS02G27620-1	G413A	413	G	A	LOC_Os02g27620	Chr2	16364078	Negative	heterozygous	intron	intron		2	3	2	Tsai et al. 2011; https://doi.org/10.1104/pp.110.169748
OS02G27620-1	G1227T	1227	G	T	LOC_Os02g27620	Chr2	16363264	Negative	implausible	R168L	missense		0	0	0	Tsai et al. 2011; https://doi.org/10.1104/pp.110.169748
OS02G31960-2	A1134G	1134	A	G	LOC_Os02g31960	Chr2	18894360	Negative	heterozygous	intron	intron	ATP/GTP binding protein	3	3	3	Tsai et al. 2011; https://doi.org/10.1104/pp.110.169748
OS02G31960-2	C282T	282	C	T	LOC_Os02g31960	Chr2	18895212	Negative	not tested	intron	intron		3	4	3	Tsai et al. 2011; https://doi.org/10.1104/pp.110.169748
OS02G31960-2	C1029A	1029	C	A	LOC_Os02g31960	Chr2	18894465	Negative	implausible	intron	intron		0	0	0	Tsai et al. 2011; https://doi.org/10.1104/pp.110.169748
OS02G31960-2	C820T	820	C	T	LOC_Os02g31960	Chr2	18894674	Negative	False variant	P115L	missense		2	3	2	Tsai et al. 2011; https://doi.org/10.1104/pp.110.169748
OS02G31960-3	G1118A	1118	G	A	LOC_Os02g31960	Chr2	18893142	Negative	homozygous	intron	intron		3	3	3	Tsai et al. 2011; https://doi.org/10.1104/pp.110.169748
OS02G31960-3	A362G	362	A	G	LOC_Os02g31960	Chr2	18893898	Negative	homozygous	I172M	missense		3	3	3	Tsai et al. 2011; https://doi.org/10.1104/pp.110.169748
OS02G31960-3	G653A	653	G	A	LOC_Os02g31960	Chr2	18893607	Negative	homozygous	intron	intron		3	3	3	Tsai et al. 2011; https://doi.org/10.1104/pp.110.169748
OS02G31960-3	G334A	334	G	A	LOC_Os02g31960	Chr2	18893926	Negative	heterozygous	S163N	missense		2	3	3	Tsai et al. 2011; https://doi.org/10.1104/pp.110.169748
OS02G31960-3	G809A	809	G	A	LOC_Os02g31960	Chr2	18893451	Negative	homozygous	intron	intron		3	3	2	Tsai et al. 2011; https://doi.org/10.1104/pp.110.169748
OS02G31960-3	A889G	889	A	G	LOC_Os02g31960	Chr2	18893371	Negative	heterozygous	intron	intron		4	9	2	Tsai et al. 2011; https://doi.org/10.1104/pp.110.169748
OS02G31960-4	T54A	54	T	A	LOC_Os02g31960	Chr2	18891337	Negative	heterozygous	intron	intron		3	6	19	Tsai et al. 2011; https://doi.org/10.1104/pp.110.169748
OS02G31960-4	C707A	707	C	A	LOC_Os02g31960	Chr2	18890684	Negative	heterozygous	intron	intron		2	3	2	Tsai et al. 2011; https://doi.org/10.1104/pp.110.169748
OS02G31960-4	T1140C	1140	T	C	LOC_Os02g31960	Chr2	18890251	Negative	homozygous	3' non-coding	noncoding		3	3	3	Tsai et al. 2011; https://doi.org/10.1104/pp.110.169748
OS02G31960-4	C1179T	1179	C	T	LOC_Os02g31960	Chr2	18890212	Negative	False variant	3' non-coding	noncoding		0	0	0	Tsai et al. 2011; https://doi.org/10.1104/pp.110.169748
OS02G31960-4	C226T	226	C	T	LOC_Os02g31960	Chr2	18891165	Negative	heterozygous	P251S	missense		2	2	2	Tsai et al. 2011; https://doi.org/10.1104/pp.110.169748
OS02G57400-1	C657T	657	C	T	LOC_Os02g57400	Chr2	35174668	Negative	homozygous	5' non-coding	noncoding	2-phosphoglycerate kinase-related	3	3	2	Tsai et al. 2011; https://doi.org/10.1104/pp.110.169748
OS02G57400-1	C774A	774	C	A	LOC_Os02g57400	Chr2	35174551	Negative	not tested	5' UTR	5' UTR		3	3	3	Tsai et al. 2011; https://doi.org/10.1104/pp.110.169748
OS02G57400-1	C793T	793	C	T	LOC_Os02g57400	Chr2	35174532	Negative	False variant	5' non-coding	noncoding		3	3	0	Tsai et al. 2011; https://doi.org/10.1104/pp.110.169748
OS02G57400-2	C1261T	1261	C	T	LOC_Os02g57400	Chr2	35172335	Negative	not tested	L118=	synonymous		2	3	3	Tsai et al. 2011; https://doi.org/10.1104/pp.110.169748
OS02G57400-2	C353T	353	C	T	LOC_Os02g57400	Chr2	35173243	Negative	False variant	5' non-coding	noncoding		3	3	3	Tsai et al. 2011; https://doi.org/10.1104/pp.110.169748
OS02G57400-2	A621G	621	A	G	LOC_Os02g57400	Chr2	35172975	Negative	False variant	5' non-coding	noncoding		3	3	3	Tsai et al. 2011; https://doi.org/10.1104/pp.110.169748
OS02G57400-2	C136A	136	C	A	LOC_Os02g57400	Chr2	35173460	Negative	False variant	5' non-coding	noncoding		0	1	0	Tsai et al. 2011; https://doi.org/10.1104/pp.110.169748
OS02G57400-3	G771A	771	G	A	LOC_Os02g57400	Chr2	35172059	Negative	heterozygous	Q177=	synonymous		3	3	3	Tsai et al. 2011; https://doi.org/10.1104/pp.110.169748
OS02G57400-3	C495T	495	C	T	LOC_Os02g57400	Chr2	35172335	Negative	heterozygous	L118=	synonymous		2	3	3	Tsai et al. 2011; https://doi.org/10.1104/pp.110.169748
OS02G57400-3	G613A	613	G	A	LOC_Os02g57400	Chr2	35172217	Negative	heterozygous	G125R	missense		3	3	3	Tsai et al. 2011; https://doi.org/10.1104/pp.110.169748, Kim & Tai 2014Kim & Tai 2014 doi:1. .1007/s11032-014-0127-y
OS02G57400-3	G839A	839	G	A	LOC_Os02g57400	Chr2	35171991	Negative	heterozygous	S200N	missense		3	3	2	Tsai et al. 2011; https://doi.org/10.1104/pp.110.169748, Kim & Tai 2014Kim & Tai 2014 doi:1. .1007/s11032-014-0127-y
OS02G57400-3	A744G	744	A	G	LOC_Os02g57400	Chr2	35172086	Negative	False variant	K168=	synonymous		1	1	1	Tsai et al. 2011; https://doi.org/10.1104/pp.110.169748
OS02G57400-3	C388T	388	C	T	LOC_Os02g57400	Chr2	35172442	Negative	False variant	A82V	missense		0	0	0	Tsai et al. 2011; https://doi.org/10.1104/pp.110.169748
OS02G57400-4	T842C	842	T	C	LOC_Os02g57400	Chr2	35171060	Negative	heterozygous	intron	intron		1	3	1	Tsai et al. 2011; https://doi.org/10.1104/pp.110.169748
OS02G57400-4	G1097A	1097	G	A	LOC_Os02g57400	Chr2	35170805	Negative	False variant	W434*	stop		1	0	0	Tsai et al. 2011; https://doi.org/10.1104/pp.110.169748
OS03G04920-2	C1405T	1405	C	T	LOC_Os03g04920	Chr3	2370547	Positive	homozygous	intron	intron	multidrug resistance-associated protein	3	3	3	Tsai et al. 2011; https://doi.org/10.1104/pp.110.169748
OS03G04920-2	C307T	307	C	T	LOC_Os03g04920	Chr3	2369449	Positive	heterozygous	Y335=	synonymous		3	3	3	Tsai et al. 2011; https://doi.org/10.1104/pp.110.169748
OS03G04920-2	C571T	571	C	T	LOC_Os03g04920	Chr3	2369713	Positive	heterozygous	Y423=	synonymous		5	6	4	Tsai et al. 2011; https://doi.org/10.1104/pp.110.169748. Kim & Tai 2014 doi:10.1007/s11032-014-0127-y
OS03G04920-2	C494T	494	C	T	LOC_Os03g04920	Chr3	2369636	Positive	implausible	R398W	missense		1	1	0	Tsai et al. 2011; https://doi.org/10.1104/pp.110.169748. Kim & Tai 2014 doi:10.1007/s11032-014-0127-y
OS03G04920-3	C98T	98	C	T	LOC_Os03g04920	Chr3	2370547	Positive	not tested	intron	intron		3	3	3	Tsai et al. 2011; https://doi.org/10.1104/pp.110.169748
OS03G04920-3	C244T	244	C	T	LOC_Os03g04920	Chr3	2370693	Positive	not tested	S725=	synonymous		3	3	3	Tsai et al. 2011; https://doi.org/10.1104/pp.110.169748
OS03G04920-3	G236A	236	G	A	LOC_Os03g04920	Chr3	2370685	Positive	not tested	A723T	missense		3	3	3	Tsai et al. 2011; https://doi.org/10.1104/pp.110.169748
OS03G04920-3	G516A	516	G	A	LOC_Os03g04920	Chr3	2370965	Positive	not tested	E789K	missense		3	3	2	Tsai et al. 2011; https://doi.org/10.1104/pp.110.169748
OS03G04920-3	C266T	266	C	T	LOC_Os03g04920	Chr3	2370715	Positive	not tested	L733F	missense		3	4	3	Tsai et al. 2011; https://doi.org/10.1104/pp.110.169748, Kim & Tai 2014Kim & Tai 2014 doi:1. .1007/s11032-014-0127-y
OS03G04920-3	G335A	335	G	A	LOC_Os03g04920	Chr3	2370784	Positive	not tested	V756I	missense		2	3	2	Tsai et al. 2011; https://doi.org/10.1104/pp.110.169748
OS03G04920-4	A1200G	1200	A	G	LOC_Os03g04920	Chr3	2373084	Positive	homozygous	intron	intron		3	3	3	Tsai et al. 2011; https://doi.org/10.1104/pp.110.169748
OS03G04920-4	G234A	234	G	A	LOC_Os03g04920	Chr3	2372118	Positive	homozygous	V1079I	missense		3	3	3	Tsai et al. 2011; https://doi.org/10.1104/pp.110.169748, Kim & Tai 2014Kim & Tai 2014 doi:1. .1007/s11032-014-0127-y
OS03G04920-5	G578A	578	G	A	LOC_Os03g04920	Chr3	2373743	Positive	heterozygous	A1427T	missense		3	3	3	Tsai et al. 2011; https://doi.org/10.1104/pp.110.169748, Kim & Tai 2014Kim & Tai 2014 doi:1. .1007/s11032-014-0127-y
OS03G04920-5	C1188T	1188	C	T	LOC_Os03g04920	Chr3	2374353	Positive	implausible	3' non-coding	noncoding		1	2	0	Tsai et al. 2011; https://doi.org/10.1104/pp.110.169748
OS03G04920-5	C692T	692	C	T	LOC_Os03g04920	Chr3	2373857	Positive	heterozygous	L1465=	synonymous		0	2	0	Tsai et al. 2011; https://doi.org/10.1104/pp.110.169748
OS03G04920-5	G1248T	1248	G	T	LOC_Os03g04920	Chr3	2374413	Positive	False variant	3' non-coding	noncoding		0	0	0	Tsai et al. 2011; https://doi.org/10.1104/pp.110.169748
OS03G39000-1	A444G	444	A	G	LOC_Os03g39000	Chr3	21682368	Positive	not tested	intron	intron	Inositol monophosphatase 3	3	3	3	Tsai et al. 2011; https://doi.org/10.1104/pp.110.169748
OS03G42810-1	C794T	794	C	T	LOC_Os03g42810	Chr3	23850673	Positive	not tested	L107=	synonymous	endonuclease/exonuclease/phosphatase family domain containing protein	3	3	3	Tsai et al. 2011; https://doi.org/10.1104/pp.110.169748
OS03G42810-1	C783G	783	C	G	LOC_Os03g42810	Chr3	23850662	Positive	not tested	intron	intron		1	2	2	Tsai et al. 2011; https://doi.org/10.1104/pp.110.169748
OS03G42810-2	C761T	761	C	T	LOC_Os03g42810	Chr3	23851950	Positive	homozygous	L327F	missense		3	3	3	Tsai et al. 2011; https://doi.org/10.1104/pp.110.169748
OS03G43890	G752A	752	G	A	LOC_Os03g43890	Chr3	24625286	Negative	heterozygous	R136=	synonymous	WD domain, G-beta repeat domain containing protein	3	4	3	Tsai et al. 2011; https://doi.org/10.1104/pp.110.169748
OS03G43890	C203T	203	C	T	LOC_Os03g43890	Chr3	24625835	Negative	heterozygous	intron	intron		2	3	2	Tsai et al. 2011; https://doi.org/10.1104/pp.110.169748
OS03G43890	A976G	976	A	G	LOC_Os03g43890	Chr3	24625062	Negative	homozygous	D211G	missense		3	10	3	Tsai et al. 2011; https://doi.org/10.1104/pp.110.169748
OS03G43890	C408T	408	C	T	LOC_Os03g43890	Chr3	24625630	Negative	heterozygous	intron	intron		2	3	2	Tsai et al. 2011; https://doi.org/10.1104/pp.110.169748
OS03G43890	A1380A	1380	A	A	LOC_Os03g43890	Chr3	24624658	Negative	heterozygous	intron	intron		2	5	3	Tsai et al. 2011; https://doi.org/10.1104/pp.110.169748
OS03G43890	G281A	281	G	A	LOC_Os03g43890	Chr3	24625757	Negative	False variant	intron	intron		3	6	2	Tsai et al. 2011; https://doi.org/10.1104/pp.110.169748
OS04G56580-2	G1205A	1205	G	A	LOC_Os04g56580	Chr3	33736820	Negative	homozygous	S156N	missense	inositol 1,3,4,5,6-pentakisphosphate 2-kinase	3	3	3	Tsai et al. 2011; https://doi.org/10.1104/pp.110.169748
OS04G56580-2	C1179T	1179	C	T	LOC_Os04g56580	Chr3	33736846	Negative	heterozygous	intron	intron		3	3	3	Tsai et al. 2011; https://doi.org/10.1104/pp.110.169748. Kim & Tai 2014 doi:10.1007/s11032-014-0127-y
OS04G56580-2	G411A	411	G	A	LOC_Os04g56580	Chr3	33737614	Negative	heterozygous	intron	intron		2	2	2	Tsai et al. 2011; https://doi.org/10.1104/pp.110.169748
OS04G56580-3	C1086T	1086	C	T	LOC_Os04g56580	Chr3	33735556	Negative	not tested	F424=	synonymous		3	3	3	Tsai et al. 2011; https://doi.org/10.1104/pp.110.169748
OS04G56580-3	C142T	142	C	T	LOC_Os04g56580	Chr3	33736500	Negative	not tested	intron	intron		3	3	3	Tsai et al. 2011; https://doi.org/10.1104/pp.110.169748
OS07G09330-3	C285T	285	C	T	LOC_Os07g09330	Chr3	33736357	Negative	not tested	intron	intron	Inositol 1 monophosphatase	0	10	1	Tsai et al. 2011; https://doi.org/10.1104/pp.110.169748
OS07G37220-2	A333G	333	A	G	LOC_Os07g37220	Chr7	22306975	Negative	homozygous	intron	intron	inositol-1-monophosphatase	3	12	3	Tsai et al. 2011; https://doi.org/10.1104/pp.110.169748
OS07G37220-2	A125G	125	A	G	LOC_Os07g37220	Chr7	22307183	Negative	implausible	intron	intron		3	3	7	Tsai et al. 2011; https://doi.org/10.1104/pp.110.169748
OS07G37220-3	T1106C	1106	T	C	LOC_Os07g37220	Chr7	22304900	Negative	not tested	D370=	synonymous		3	3	3	Tsai et al. 2011; https://doi.org/10.1104/pp.110.169748
OS07G37220-3	C161T	161	C	T	LOC_Os07g37220	Chr7	22305845	Negative	not tested	intron	intron		3	3	2	Tsai et al. 2011; https://doi.org/10.1104/pp.110.169748
OS07G37220-3	G901A	901	G	A	LOC_Os07g37220	Chr7	22305105	Negative	False variant	intron	intron		0	1	0	Tsai et al. 2011; https://doi.org/10.1104/pp.110.169748
OS07G37220-3	A1332T	1332	A	T	LOC_Os07g37220	Chr7	22304674	Negative	implausible	S408=	synonymous		0	4	0	Tsai et al. 2011; https://doi.org/10.1104/pp.110.169748
OS09G34300-1	C817T	817	C	T	LOC_Os09g34300	Chr9	20247862	Negative	implausible	intron	intron	Inositol 1, 3, 4-trisphosphate 5/6-kinase	5	11	0	Tsai et al. 2011; https://doi.org/10.1104/pp.110.169748
OS09G34300-1	G848T	848	G	T	LOC_Os09g34300	Chr9	20247831	Negative	implausible	intron	intron		0	0	0	Tsai et al. 2011; https://doi.org/10.1104/pp.110.169748
OS09G34300-1	G190A	190	G	A	LOC_Os09g34300	Chr9	20248489	Negative	False variant	R13H	missense		9	6	5	Tsai et al. 2011; https://doi.org/10.1104/pp.110.169748
OS09G34300-3	C1319T	1319	C	T	LOC_Os09g34300	Chr9	20244087	Negative	homozygous	P522L	missense		4	3	3	Tsai et al. 2011; https://doi.org/10.1104/pp.110.169748, Kim & Tai 2014Kim & Tai 2014 doi:1. .1007/s11032-014-0127-y
OS09G34300-3	G933A	933	G	A	LOC_Os09g34300	Chr9	20244473	Negative	not tested	intron	intron		3	3	3	Tsai et al. 2011; https://doi.org/10.1104/pp.110.169748
OS09G34300-3	G408A	408	G	A	LOC_Os09g34300	Chr9	20244998	Negative	not tested	splice	splice		3	3	2	Tsai et al. 2011; https://doi.org/10.1104/pp.110.169748
OS09G34300-3	G288A	288	G	A	LOC_Os09g34300	Chr9	20245118	Negative	heterozygous	intron	intron		2	2	2	Tsai et al. 2011; https://doi.org/10.1104/pp.110.169748
OS09G39870-1	G919A	919	G	A	LOC_Os09g39870	Chr9	22856121	Positive	homozygous	G154S	missense	2-phosphoglycerate kinase-related	3	3	3	Tsai et al. 2011; https://doi.org/10.1104/pp.110.169748, Kim & Tai 2014Kim & Tai 2014 doi:1. .1007/s11032-014-0127-y
OS09G39870-1	C1011T	1011	C	T	LOC_Os09g39870	Chr9	22856213	Positive	not tested	intron	intron		3	3	3	Tsai et al. 2011; https://doi.org/10.1104/pp.110.169748
OS09G39870-1	G1230A	1230	G	A	LOC_Os09g39870	Chr9	22856432	Positive	not tested	S183N	missense		3	3	3	Tsai et al. 2011; https://doi.org/10.1104/pp.110.169748, Kim & Tai 2014Kim & Tai 2014 doi:1. .1007/s11032-014-0127-y
OS09G39870-1	T925C	925	T	C	LOC_Os09g39870	Chr9	22856127	Positive	not tested	S156P	missense		3	4	5	Tsai et al. 2011; https://doi.org/10.1104/pp.110.169748, Kim & Tai 2014Kim & Tai 2014 doi:1. .1007/s11032-014-0127-y
OS09G39870-1	G527A	527	G	A	LOC_Os09g39870	Chr9	22855729	Positive	not tested	R58Q	missense		4	3	3	Tsai et al. 2011; https://doi.org/10.1104/pp.110.169748, Kim & Tai 2014Kim & Tai 2014 doi:1. .1007/s11032-014-0127-y
OS09G39870-1	C489T	489	C	T	LOC_Os09g39870	Chr9	22855691	Positive	not tested	intron	intron		4	3	0	Tsai et al. 2011; https://doi.org/10.1104/pp.110.169748
OS09G39870-1	C730T	730	C	T	LOC_Os09g39870	Chr9	22855932	Positive	implausible	Q126*	stop		2	1	0	Tsai et al. 2011; https://doi.org/10.1104/pp.110.169748
OS09G39870-1	G296T	296	G	T	LOC_Os09g39870	Chr9	22855498	Positive	False variant	G8W	missense		1	1	0	Tsai et al. 2011; https://doi.org/10.1104/pp.110.169748
OS10G42550-2	G904A	904	G	A	LOC_Os10g42550	Chr10	22943602	Negative	not tested	3' UTR	3' UTR	Inositol 1, 3, 4-trisphosphate 5/6-kinase	3	3	3	Tsai et al. 2011; https://doi.org/10.1104/pp.110.169748
OS10G42550-2	T363C	363	T	C	LOC_Os10g42550	Chr10	22944143	Negative	not tested	V314A	missense		3	3	3	Tsai et al. 2011; https://doi.org/10.1104/pp.110.169748, Kim & Tai 2014Kim & Tai 2014 doi:1. .1007/s11032-014-0127-y
OS10G42550-2	G574A	574	G	A	LOC_Os10g42550	Chr10	22943932	Negative	heterozygous	3' non-coding	noncoding		3	3	3	Tsai et al. 2011; https://doi.org/10.1104/pp.110.169748
OS10G42550-2	T651C	651	T	C	LOC_Os10g42550	Chr10	22943855	Negative	not tested	3' UTR	3' UTR		2	4	3	Tsai et al. 2011; https://doi.org/10.1104/pp.110.169748
aMutant base on TILLING fragment according to Tsai et al. 2011
bResult of mutant verification according to Tsai et al. 2011. “False variants” are false positives mutations, “not tested” are mutations that were not experimentally validated and “implausible” are mutations found in non overlapping pools.
cEffect of the mutation on the protein according to Tsai et al. 2011.
