# Supplementary material for: Accurate, Efficient and User-Friendly Mutation Calling and Sample Identification for TILLING Experiments
Source: Front Genet. 2021 Feb 3;12:624513. doi: 10.3389/fgene.2021.624513 (PMC7886796; doi:10.3389/fgene.2021.624513)
Supplement: Supplementary Table 2 — Raw variants detected by NGSEP in a rice TILLING population. [file Table_2.XLSX]

## Sheet: Sheet1
Chromosome	Position	Reference	Alternative	Mutation type	Gene	Effect	Pools
Chr1	4406322	G	T	Transversion other	LOC_Os01g08780	intron_variant	9
Chr1	4406323	A	T	Transversion other	LOC_Os01g08780	intron_variant	10
Chr1	4406559	G	A	Transition GC>AT	LOC_Os01g08780	exonic_splice_region_variant	7
Chr1	4406574	G	A	Transition GC>AT	LOC_Os01g08780	synonymous_variant	9
Chr1	4406575	G	A	Transition GC>AT	LOC_Os01g08780	missense_variant	9
Chr1	4407313	G	T	Transversion other	LOC_Os01g08780	upstream_transcript_variant	16
Chr1	4407315	T	G	Transversion other	LOC_Os01g08780	upstream_transcript_variant	17
Chr1	6499321	G	C	Transversion CG>GC	LOC_Os01g11940	synonymous_variant	8
Chr1	6499341	G	A	Transition GC>AT	LOC_Os01g11940	missense_variant	16
Chr1	6499348	C	G	Transversion CG>GC	LOC_Os01g11940	synonymous_variant	16
Chr1	6499377	T	C	Transition AT>GC	LOC_Os01g11940	missense_variant	9
Chr1	6499378	C	G	Transversion CG>GC	LOC_Os01g11940	synonymous_variant	9
Chr1	6499381	T	C	Transition AT>GC	LOC_Os01g11940	synonymous_variant	8
Chr1	34629717	A	G	Transition AT>GC	LOC_Os01g59870	3_prime_UTR_variant	9
Chr1	34629720	G	A	Transition GC>AT	LOC_Os01g59870	3_prime_UTR_variant	9
Chr1	34629721	A	G	Transition AT>GC	LOC_Os01g59870	3_prime_UTR_variant	7
Chr1	34629728	A	C	Transversion other	LOC_Os01g59870	3_prime_UTR_variant	30
Chr1	34629731	A	T	Transversion other	LOC_Os01g59870	3_prime_UTR_variant	14
Chr1	34630408	C	T	Transition GC>AT	LOC_Os01g59880	3_prime_UTR_variant	3
Chr1	34630517	G	A	Transition GC>AT	LOC_Os01g59880	3_prime_UTR_variant	3
Chr1	34630809	A	C	Transversion other	LOC_Os01g59880	3_prime_UTR_variant	7
Chr1	34630810	C	T	Transition GC>AT	LOC_Os01g59880	3_prime_UTR_variant	7
Chr1	34630812	C	T	Transition GC>AT	LOC_Os01g59880	3_prime_UTR_variant	27
Chr1	34630987	G	A	Transition GC>AT	LOC_Os01g59880	intron_variant	3
Chr1	34631511	A	G	Transition AT>GC	LOC_Os01g59880	intron_variant	6
Chr1	34632150	C	T	Transition GC>AT	LOC_Os01g59880	3_prime_UTR_variant	3
Chr1	36813907	A	T	Transversion other	LOC_Os01g63510	3_prime_UTR_variant	25
Chr1	36814475	A	G	Transition AT>GC	LOC_Os01g63510	missense_variant	5
Chr1	36814494	C	T	Transition GC>AT	LOC_Os01g63510	missense_variant	3
Chr1	36814555	G	A	Transition GC>AT	LOC_Os01g63510	synonymous_variant	7
Chr1	36814559	C	T	Transition GC>AT	LOC_Os01g63510	missense_variant	10
Chr1	36814644	C	T	Transition GC>AT	LOC_Os01g63510	missense_variant	3
Chr1	36814695	A	C	Transversion other	LOC_Os01g63510	missense_variant	11
Chr1	36814749	A	C	Transversion other	LOC_Os01g63510	missense_variant	9
Chr1	36814761	T	C	Transition AT>GC	LOC_Os01g63510	missense_variant	13
Chr2	3792823	T	C	Transition AT>GC	LOC_Os02g07350	3_prime_UTR_variant	5
Chr2	3793406	T	C	Transition AT>GC	LOC_Os02g07350	intron_variant	3
Chr2	3793515	A	T	Transversion other	LOC_Os02g07350	missense_variant	13
Chr2	3793561	G	A	Transition GC>AT	LOC_Os02g07350	missense_variant	3
Chr2	3793873	A	C	Transversion other	LOC_Os02g07350	synonymous_variant	26
Chr2	3793874	G	C	Transversion CG>GC	LOC_Os02g07350	missense_variant	44
Chr2	3793953	C	T	Transition GC>AT	LOC_Os02g07350	missense_variant	4
Chr2	3794371	A	G	Transition AT>GC	LOC_Os02g07350	intron_variant	11
Chr2	3794372	G	A	Transition GC>AT	LOC_Os02g07350	intron_variant	21
Chr2	3794373	A	G	Transition AT>GC	LOC_Os02g07350	intron_variant	12
Chr2	3794406	T	C	Transition AT>GC	LOC_Os02g07350	missense_variant	3
Chr2	3794653	A	G	Transition AT>GC	LOC_Os02g07350	intron_variant	3
Chr2	3794849	C	T	Transition GC>AT	LOC_Os02g07350	intron_variant	3
Chr2	3794983	C	T	Transition GC>AT	LOC_Os02g07350	intron_variant	13
Chr2	16363922	C	A	Transversion other	LOC_Os02g27620	intron_variant	6
Chr2	16363923	A	C	Transversion other	LOC_Os02g27620	intron_variant	6
Chr2	16364491	T	A	Transversion other	LOC_Os02g27620	upstream_transcript_variant	15
Chr2	18890397	A	G	Transition AT>GC	LOC_Os02g31960	3_prime_UTR_variant	9
Chr2	18890400	C	T	Transition GC>AT	LOC_Os02g31960	3_prime_UTR_variant	38
Chr2	18891337	A	T	Transversion other	LOC_Os02g31960	stop_gained	3
Chr2	18891357	C	T	Transition GC>AT	LOC_Os02g31960	synonymous_variant	27
Chr2	18891391	A	T	Transversion other	LOC_Os02g31960	5_prime_UTR_variant	12
Chr2	18892704	A	G	Transition AT>GC	LOC_Os02g31960	splice_region_variant	3
Chr2	18893607	C	T	Transition GC>AT	LOC_Os02g31960	intron_variant	3
Chr2	18893898	T	C	Transition AT>GC	LOC_Os02g31960	missense_variant	3
Chr2	18893975	A	G	Transition AT>GC	LOC_Os02g31960	intron_variant	6
Chr2	18893982	A	C	Transversion other	LOC_Os02g31960	intron_variant	16
Chr2	18893984	G	T	Transversion other	LOC_Os02g31960	intron_variant	35
Chr2	18894009	A	G	Transition AT>GC	LOC_Os02g31960	intron_variant	44
Chr2	18894260	T	A	Transversion other	LOC_Os02g31960	intron_variant	31
Chr2	18894264	A	C	Transversion other	LOC_Os02g31960	intron_variant	6
Chr2	18894265	T	A	Transversion other	LOC_Os02g31960	intron_variant	12
Chr2	18894266	A	G	Transition AT>GC	LOC_Os02g31960	intron_variant	12
Chr2	18894360	T	C	Transition AT>GC	LOC_Os02g31960	intron_variant	3
Chr2	18895212	G	A	Transition GC>AT	LOC_Os02g31960	intron_variant	3
Chr2	35170387	G	A	Transition GC>AT	LOC_Os02g57400	downstream_transcript_variant	3
Chr2	35170422	A	C	Transversion other	LOC_Os02g57400	3_prime_UTR_variant	20
Chr2	35170423	C	T	Transition GC>AT	LOC_Os02g57400	3_prime_UTR_variant	18
Chr2	35170424	T	G	Transversion other	LOC_Os02g57400	3_prime_UTR_variant	17
Chr2	35170426	T	A	Transversion other	LOC_Os02g57400	3_prime_UTR_variant	15
Chr2	35170427	T	A	Transversion other	LOC_Os02g57400	3_prime_UTR_variant	16
Chr2	35171023	T	C	Transition AT>GC	LOC_Os02g57400	downstream_transcript_variant	4
Chr2	35171491	C	A	Transversion other	LOC_Os02g57400	stop_gained	6
Chr2	35171602	T	C	Transition AT>GC	LOC_Os02g57400	missense_variant	12
Chr2	35171902	C	A	Transversion other	LOC_Os02g57400	missense_variant	17
Chr2	35171967	A	C	Transversion other	LOC_Os02g57400	missense_variant	26
Chr2	35171971	T	C	Transition AT>GC	LOC_Os02g57400	missense_variant	13
Chr2	35172059	C	T	Transition GC>AT	LOC_Os02g57400	synonymous_variant	3
Chr2	35172217	C	T	Transition GC>AT	LOC_Os02g57400	missense_variant	3
Chr2	35172289	T	C	Transition AT>GC	LOC_Os02g57400	intron_variant	5
Chr2	35172290	G	T	Transversion other	LOC_Os02g57400	intron_variant	13
Chr2	35172291	C	T	Transition GC>AT	LOC_Os02g57400	intron_variant	7
Chr2	35172292	A	G	Transition AT>GC	LOC_Os02g57400	intron_variant	8
Chr2	35172830	G	A	Transition GC>AT	LOC_Os02g57400	5_prime_UTR_variant	36
Chr2	35172835	T	A	Transversion other	LOC_Os02g57400	5_prime_UTR_variant	25
Chr2	35172839	A	C	Transversion other	LOC_Os02g57400	5_prime_UTR_variant	24
Chr2	35172842	T	A	Transversion other	LOC_Os02g57400	5_prime_UTR_variant	5
Chr2	35173140	T	C	Transition AT>GC	LOC_Os02g57400	5_prime_UTR_variant	8
Chr2	35173570	T	A	Transversion other	LOC_Os02g57400	intron_variant	19
Chr2	35173571	A	T	Transversion other	LOC_Os02g57400	intron_variant	15
Chr2	35174362	G	T	Transversion other	LOC_Os02g57400	intron_variant	5
Chr2	35174363	G	C	Transversion CG>GC	LOC_Os02g57400	intron_variant	5
Chr2	35174364	A	T	Transversion other	LOC_Os02g57400	intron_variant	5
Chr2	35174367	A	T	Transversion other	LOC_Os02g57400	intron_variant	10
Chr2	35174523	A	G	Transition AT>GC	LOC_Os02g57400	intron_variant	44
Chr2	35174525	A	G	Transition AT>GC	LOC_Os02g57400	intron_variant	13
Chr2	35174532	G	A	Transition GC>AT	LOC_Os02g57400	intron_variant	3
Chr2	35174541	A	C	Transversion other	LOC_Os02g57400	intron_variant	23
Chr2	35174551	G	T	Transversion other	LOC_Os02g57400	intron_variant	3
Chr2	35174665	G	A	Transition GC>AT	LOC_Os02g57400	5_prime_UTR_variant	3
Chr2	35174668	G	A	Transition GC>AT	LOC_Os02g57400	5_prime_UTR_variant	3
Chr2	35174746	C	T	Transition GC>AT	LOC_Os02g57400	5_prime_UTR_variant	9
Chr2	35174777	T	C	Transition AT>GC	LOC_Os02g57400	splice_acceptor_variant	6
Chr2	35174849	T	G	Transversion other	LOC_Os02g57400	splice_region_variant	28
Chr2	35174940	C	T	Transition GC>AT	LOC_Os02g57400	5_prime_UTR_variant	7
Chr2	35174954	C	T	Transition GC>AT	LOC_Os02g57400	5_prime_UTR_variant	10
Chr2	35174961	T	G	Transversion other	LOC_Os02g57400	5_prime_UTR_variant	19
Chr2	35174978	A	G	Transition AT>GC	LOC_Os02g57400	5_prime_UTR_variant	6
Chr2	35175060	T	C	Transition AT>GC	LOC_Os02g57400	5_prime_UTR_variant	9
Chr2	35175096	T	C	Transition AT>GC	LOC_Os02g57400	5_prime_UTR_variant	34
Chr2	35175098	C	T	Transition GC>AT	LOC_Os02g57400	5_prime_UTR_variant	21
Chr3	2369175	G	A	Transition GC>AT	LOC_Os03g04920	stop_gained	41
Chr3	2369254	T	C	Transition AT>GC	LOC_Os03g04920	synonymous_variant	6
Chr3	2369449	C	T	Transition GC>AT	LOC_Os03g04920	synonymous_variant	3
Chr3	2369700	A	G	Transition AT>GC	LOC_Os03g04920	missense_variant	5
Chr3	2370442	C	T	Transition GC>AT	LOC_Os03g04920	synonymous_variant	7
Chr3	2370443	T	C	Transition AT>GC	LOC_Os03g04920	synonymous_variant	8
Chr3	2370446	T	C	Transition AT>GC	LOC_Os03g04920	synonymous_variant	9
Chr3	2370447	T	G	Transversion other	LOC_Os03g04920	missense_variant	9
Chr3	2370641	T	A	Transversion other	LOC_Os03g04920	missense_variant	22
Chr3	2370685	G	A	Transition GC>AT	LOC_Os03g04920	missense_variant	3
Chr3	2370920	A	G	Transition AT>GC	LOC_Os03g04920	intron_variant	10
Chr3	2370921	G	A	Transition GC>AT	LOC_Os03g04920	intron_variant	14
Chr3	2370922	T	G	Transversion other	LOC_Os03g04920	intron_variant	7
Chr3	2370965	G	A	Transition GC>AT	LOC_Os03g04920	exonic_splice_region_variant	3
Chr3	2371812	C	A	Transversion other	LOC_Os03g04920	missense_variant	11
Chr3	2371878	T	C	Transition AT>GC	LOC_Os03g04920	missense_variant	3
Chr3	2371976	T	G	Transversion other	LOC_Os03g04920	intron_variant	37
Chr3	2372158	T	G	Transversion other	LOC_Os03g04920	missense_variant	23
Chr3	2372179	T	G	Transversion other	LOC_Os03g04920	splice_donor_variant	13
Chr3	2372805	C	G	Transversion CG>GC	LOC_Os03g04920	missense_variant	19
Chr3	2373084	A	G	Transition AT>GC	LOC_Os03g04920	intron_variant	3
Chr3	2373164	A	T	Transversion other	LOC_Os03g04920	stop_gained	15
Chr3	2373165	A	T	Transversion other	LOC_Os03g04920	missense_variant	25
Chr3	2373288	T	A	Transversion other	LOC_Os03g04920	missense_variant	13
Chr3	2373743	G	A	Transition GC>AT	LOC_Os03g04920	missense_variant	3
Chr3	21682089	G	A	Transition GC>AT	LOC_Os03g39000	missense_variant	3
Chr3	21682368	A	G	Transition AT>GC	LOC_Os03g39000	intron_variant	3
Chr3	21682643	C	T	Transition GC>AT	LOC_Os03g39000	intron_variant	11
Chr3	21682644	T	C	Transition AT>GC	LOC_Os03g39000	intron_variant	14
Chr3	21682895	A	G	Transition AT>GC	LOC_Os03g39000	intron_variant	43
Chr3	21682903	A	T	Transversion other	LOC_Os03g39000	intron_variant	39
Chr3	21682907	A	C	Transversion other	LOC_Os03g39000	intron_variant	31
Chr3	21682908	G	T	Transversion other	LOC_Os03g39000	intron_variant	24
Chr3	21682909	T	G	Transversion other	LOC_Os03g39000	intron_variant	17
Chr3	21682910	T	C	Transition AT>GC	LOC_Os03g39000	intron_variant	16
Chr3	21683275	C	T	Transition GC>AT	LOC_Os03g39000	intron_variant	3
Chr3	21683364	T	G	Transversion other	LOC_Os03g39000	intron_variant	34
Chr3	21683393	A	C	Transversion other	LOC_Os03g39000	intron_variant	12
Chr3	23849952	A	G	Transition AT>GC	LOC_Os03g42810	upstream_transcript_variant	3
Chr3	23850007	A	G	Transition AT>GC	LOC_Os03g42810	5_prime_UTR_variant	3
Chr3	23850673	C	T	Transition GC>AT	LOC_Os03g42810	exonic_splice_region_variant	3
Chr3	23851180	A	T	Transversion other	LOC_Os03g42810	intron_variant	11
Chr3	23851188	T	A	Transversion other	LOC_Os03g42810	intron_variant	5
Chr3	23851426	G	T	Transversion other	LOC_Os03g42810	missense_variant	11
Chr3	23851950	C	T	Transition GC>AT	LOC_Os03g42810	missense_variant	3
Chr3	23852007	A	G	Transition AT>GC	LOC_Os03g42810	3_prime_UTR_variant	6
Chr3	24624526	T	C	Transition AT>GC	LOC_Os03g43890	intron_variant	6
Chr3	24625286	C	T	Transition GC>AT	LOC_Os03g43890	synonymous_variant	3
Chr4	20240695	A	C	Transversion other	LOC_Os04g33460	splice_region_variant	13
Chr4	20240698	A	G	Transition AT>GC	LOC_Os04g33460	splice_region_variant	13
Chr4	20240759	G	A	Transition GC>AT	LOC_Os04g33460	missense_variant	37
Chr4	20240780	T	C	Transition AT>GC	LOC_Os04g33460	missense_variant	7
Chr4	20240785	C	A	Transversion other	LOC_Os04g33460	splice_acceptor_variant	12
Chr4	20241354	G	A	Transition GC>AT	LOC_Os04g33460	intron_variant	20
Chr4	20241363	C	T	Transition GC>AT	LOC_Os04g33460	splice_region_variant	8
Chr4	20241371	G	A	Transition GC>AT	LOC_Os04g33460	synonymous_variant	7
Chr4	20241389	T	C	Transition AT>GC	LOC_Os04g33460	synonymous_variant	40
Chr4	20241392	G	A	Transition GC>AT	LOC_Os04g33460	synonymous_variant	40
Chr4	20241431	C	T	Transition GC>AT	LOC_Os04g33460	splice_region_variant	40
Chr4	20241438	A	C	Transversion other	LOC_Os04g33460	intron_variant	6
Chr4	20241442	A	G	Transition AT>GC	LOC_Os04g33460	intron_variant	7
Chr4	33735556	G	A	Transition GC>AT	LOC_Os04g56580	synonymous_variant	3
Chr4	33735638	T	C	Transition AT>GC	LOC_Os04g56580	splice_acceptor_variant	9
Chr4	33735795	T	C	Transition AT>GC	LOC_Os04g56580	missense_variant	5
Chr4	33736500	G	A	Transition GC>AT	LOC_Os04g56580	intron_variant	3
Chr4	33736563	T	G	Transversion other	LOC_Os04g56580	intron_variant	18
Chr4	33736567	G	T	Transversion other	LOC_Os04g56580	intron_variant	20
Chr4	33736568	C	T	Transition GC>AT	LOC_Os04g56580	intron_variant	10
Chr4	33736569	T	A	Transversion other	LOC_Os04g56580	intron_variant	9
Chr4	33736570	G	A	Transition GC>AT	LOC_Os04g56580	intron_variant	12
Chr4	33736572	G	T	Transversion other	LOC_Os04g56580	intron_variant	42
Chr4	33736611	T	C	Transition AT>GC	LOC_Os04g56580	synonymous_variant	17
Chr4	33736642	T	A	Transversion other	LOC_Os04g56580	missense_variant	23
Chr4	33736643	T	G	Transversion other	LOC_Os04g56580	missense_variant	12
Chr4	33736644	A	C	Transversion other	LOC_Os04g56580	stop_gained	12
Chr4	33736647	C	A	Transversion other	LOC_Os04g56580	synonymous_variant	10
Chr4	33736648	C	G	Transversion CG>GC	LOC_Os04g56580	missense_variant	10
Chr4	33736649	G	A	Transition GC>AT	LOC_Os04g56580	missense_variant	10
Chr4	33736651	G	C	Transversion CG>GC	LOC_Os04g56580	missense_variant	9
Chr4	33736820	C	T	Transition GC>AT	LOC_Os04g56580	missense_variant	3
Chr4	33736846	G	A	Transition GC>AT	LOC_Os04g56580	intron_variant	3
Chr4	33738767	T	G	Transversion other	LOC_Os04g56580	intron_variant	11
Chr4	33738798	A	C	Transversion other	LOC_Os04g56580	intron_variant	33
Chr4	33738814	G	A	Transition GC>AT	LOC_Os04g56580	intron_variant	3
Chr4	33738847	A	G	Transition AT>GC	LOC_Os04g56580	missense_variant	27
Chr4	33738912	T	C	Transition AT>GC	LOC_Os04g56580	missense_variant	5
Chr4	33739245	T	C	Transition AT>GC	LOC_Os04g56580	5_prime_UTR_variant	9
Chr4	33739261	G	C	Transversion CG>GC	LOC_Os04g56580	5_prime_UTR_variant	5
Chr4	33739263	A	C	Transversion other	LOC_Os04g56580	5_prime_UTR_variant	7
Chr4	33739471	C	T	Transition GC>AT	LOC_Os04g56580	upstream_transcript_variant	8
Chr7	4892531	A	T	Transversion other	LOC_Os07g09330	intron_variant	6
Chr7	4892534	T	C	Transition AT>GC	LOC_Os07g09330	intron_variant	8
Chr7	4892536	T	A	Transversion other	LOC_Os07g09330	intron_variant	11
Chr7	4893385	T	C	Transition AT>GC	LOC_Os07g09330	intron_variant	6
Chr7	4893605	C	T	Transition GC>AT	LOC_Os07g09330	3_prime_UTR_variant	9
Chr7	22305424	A	C	Transversion other	LOC_Os07g37220	splice_donor_variant	38
Chr7	22305719	T	C	Transition AT>GC	LOC_Os07g37220	synonymous_variant	5
Chr7	22306975	T	C	Transition AT>GC	LOC_Os07g37220	intron_variant	3
Chr7	22307183	T	C	Transition AT>GC	LOC_Os07g37220	intron_variant	3
Chr7	22307273	C	T	Transition GC>AT	LOC_Os07g37220	intron_variant	25
Chr7	22756536	C	G	Transversion CG>GC	LOC_Os07g37920	synonymous_variant	34
Chr7	22756539	A	G	Transition AT>GC	LOC_Os07g37920	synonymous_variant	34
Chr7	22756552	G	A	Transition GC>AT	LOC_Os07g37920	missense_variant	37
Chr7	22757263	A	G	Transition AT>GC	LOC_Os07g37920	synonymous_variant	16
Chr7	22757289	C	T	Transition GC>AT	LOC_Os07g37920	missense_variant	37
Chr7	22757314	G	C	Transversion CG>GC	LOC_Os07g37920	synonymous_variant	38
Chr7	22757386	C	G	Transversion CG>GC	LOC_Os07g37920	synonymous_variant	23
Chr9	20244087	G	A	Transition GC>AT	LOC_Os09g34300	missense_variant	4
Chr9	20244998	C	T	Transition GC>AT	LOC_Os09g34300	splice_donor_variant	3
Chr9	20245370	A	T	Transversion other	LOC_Os09g34300	intron_variant	44
Chr9	20245372	C	T	Transition GC>AT	LOC_Os09g34300	intron_variant	16
Chr9	20245406	T	A	Transversion other	LOC_Os09g34300	intron_variant	8
Chr9	20247839	T	A	Transversion other	LOC_Os09g34300	intron_variant	4
Chr9	20247849	T	G	Transversion other	LOC_Os09g34300	intron_variant	12
Chr9	20247850	T	G	Transversion other	LOC_Os09g34300	intron_variant	14
Chr9	20247851	G	T	Transversion other	LOC_Os09g34300	intron_variant	14
Chr9	20247857	G	T	Transversion other	LOC_Os09g34300	intron_variant	11
Chr9	20247858	G	A	Transition GC>AT	LOC_Os09g34300	intron_variant	6
Chr9	20247863	A	G	Transition AT>GC	LOC_Os09g34300	intron_variant	41
Chr9	20248262	G	A	Transition GC>AT	LOC_Os09g34300	stop_gained	6
Chr9	20248489	C	T	Transition GC>AT	LOC_Os09g34300	missense_variant	9
Chr9	20248559	G	A	Transition GC>AT	LOC_Os09g34300	upstream_transcript_variant	10
Chr9	20248560	A	G	Transition AT>GC	LOC_Os09g34300	upstream_transcript_variant	20
Chr9	20248567	A	T	Transversion other	LOC_Os09g34300	upstream_transcript_variant	17
Chr9	20248647	C	T	Transition GC>AT	LOC_Os09g34300	upstream_transcript_variant	29
Chr9	20248679	A	T	Transversion other	LOC_Os09g34300	upstream_transcript_variant	15
Chr9	22855232	G	A	Transition GC>AT	LOC_Os09g39860	upstream_transcript_variant	13
Chr9	22855546	A	C	Transversion other	LOC_Os09g39870	missense_variant	35
Chr9	22855685	T	C	Transition AT>GC	LOC_Os09g39870	upstream_transcript_variant	28
Chr9	22855714	T	C	Transition AT>GC	LOC_Os09g39870	missense_variant	18
Chr9	22855729	G	A	Transition GC>AT	LOC_Os09g39870	missense_variant	4
Chr9	22855892	C	A	Transversion other	LOC_Os09g39870	synonymous_variant	21
Chr9	22855948	A	C	Transversion other	LOC_Os09g39870	missense_variant	14
Chr9	22856121	G	A	Transition GC>AT	LOC_Os09g39870	missense_variant	3
Chr9	22856127	T	C	Transition AT>GC	LOC_Os09g39870	missense_variant	3
Chr9	22856213	C	T	Transition GC>AT	LOC_Os09g39870	upstream_transcript_variant	3
Chr9	22856432	G	A	Transition GC>AT	LOC_Os09g39870	missense_variant	3
Chr9	22856600	A	T	Transversion other	LOC_Os09g39870	missense_variant	6
Chr10	22943932	C	T	Transition GC>AT	LOC_Os10g42550	3_prime_UTR_variant	3
Chr10	22944228	G	A	Transition GC>AT	LOC_Os10g42550	missense_variant	5
Chr10	22944283	G	T	Transversion other	LOC_Os10g42550	synonymous_variant	7
Chr10	22944354	C	T	Transition GC>AT	LOC_Os10g42550	missense_variant	7
Chr10	22944371	A	G	Transition AT>GC	LOC_Os10g42550	missense_variant	18
Chr10	22944425	A	G	Transition AT>GC	LOC_Os10g42550	missense_variant	7
Chr10	22944446	A	G	Transition AT>GC	LOC_Os10g42550	missense_variant	17
Chr10	22944470	A	G	Transition AT>GC	LOC_Os10g42550	missense_variant	15
