# Supplementary material for: Accurate, Efficient and User-Friendly Mutation Calling and Sample Identification for TILLING Experiments
Source: Front Genet. 2021 Feb 3;12:624513. doi: 10.3389/fgene.2021.624513 (PMC7886796; doi:10.3389/fgene.2021.624513)
Supplement: Supplementary Table 3 — Raw variants detected by GATK in a rice TILLING population. [file Table_3.XLSX]

## Sheet: Sheet1
Chromosome	Position	Reference	Alternative	Mutation type	Gene	Effect	Pools
Chr1	4406468	T	C	Transition AT>GC	LOC_Os01g08780	intron_variant	21
Chr1	4406471	A	G	Transition AT>GC	LOC_Os01g08780	intron_variant	10
Chr1	4406573	C	T	Transition GC>AT	LOC_Os01g08780	missense_variant	5
Chr1	4406574	G	A	Transition GC>AT	LOC_Os01g08780	synonymous_variant	6
Chr1	4406624	A	G	Transition AT>GC	LOC_Os01g08780	splice_region_variant	10
Chr1	4406653	T	C	Transition AT>GC	LOC_Os01g08780	intron_variant	9
Chr1	4406699	A	G	Transition AT>GC	LOC_Os01g08780	intron_variant	6
Chr1	4406723	A	G	Transition AT>GC	LOC_Os01g08780	intron_variant	9
Chr1	4406805	A	G	Transition AT>GC	LOC_Os01g08780	missense_variant	4
Chr1	4406825	A	G	Transition AT>GC	LOC_Os01g08780	missense_variant	6
Chr1	4406924	T	C	Transition AT>GC	LOC_Os01g08780	intron_variant	9
Chr1	4406981	T	C	Transition AT>GC	LOC_Os01g08780	exonic_splice_region_variant	7
Chr1	4407027	T	C	Transition AT>GC	LOC_Os01g08780	5_prime_UTR_variant	10
Chr1	4407031	T	C	Transition AT>GC	LOC_Os01g08780	5_prime_UTR_variant	5
Chr1	4407090	T	C	Transition AT>GC	LOC_Os01g08780	5_prime_UTR_variant	9
Chr1	4407113	T	C	Transition AT>GC	LOC_Os01g08780	5_prime_UTR_variant	6
Chr1	4407164	T	C	Transition AT>GC	LOC_Os01g08780	5_prime_UTR_variant	11
Chr1	4407168	T	C	Transition AT>GC	LOC_Os01g08780	5_prime_UTR_variant	4
Chr1	4407288	A	G	Transition AT>GC	LOC_Os01g08780	5_prime_UTR_variant	9
Chr1	4407306	A	G	Transition AT>GC	LOC_Os01g08780	upstream_transcript_variant	8
Chr1	4407308	A	G	Transition AT>GC	LOC_Os01g08780	upstream_transcript_variant	5
Chr1	4407343	C	A	Transversion other	LOC_Os01g08780	upstream_transcript_variant	12
Chr1	4407345	T	G	Transversion other	LOC_Os01g08780	upstream_transcript_variant	12
Chr1	6499297	G	C	Transversion CG>GC	LOC_Os01g11940	synonymous_variant	32
Chr1	6499321	G	C	Transversion CG>GC	LOC_Os01g11940	synonymous_variant	38
Chr1	6499341	G	A	Transition GC>AT	LOC_Os01g11940	missense_variant	39
Chr1	6499346	C	A	Transversion other	LOC_Os01g11940	missense_variant	39
Chr1	6499348	C	G	Transversion CG>GC	LOC_Os01g11940	synonymous_variant	39
Chr1	6499377	T	C	Transition AT>GC	LOC_Os01g11940	missense_variant	37
Chr1	6499378	C	G	Transversion CG>GC	LOC_Os01g11940	synonymous_variant	39
Chr1	6499409	A	C	Transversion other	LOC_Os01g11940	synonymous_variant	24
Chr1	6499411	G	T	Transversion other	LOC_Os01g11940	missense_variant	24
Chr1	34629524	G	T	Transversion other	LOC_Os01g59870	3_prime_UTR_variant	10
Chr1	34629574	A	G	Transition AT>GC	LOC_Os01g59870	3_prime_UTR_variant	11
Chr1	34629577	T	C	Transition AT>GC	LOC_Os01g59870	3_prime_UTR_variant	18
Chr1	34629580	A	G	Transition AT>GC	LOC_Os01g59870	3_prime_UTR_variant	27
Chr1	34629606	A	G	Transition AT>GC	LOC_Os01g59870	3_prime_UTR_variant	11
Chr1	34629609	A	G	Transition AT>GC	LOC_Os01g59870	3_prime_UTR_variant	8
Chr1	34629616	T	C	Transition AT>GC	LOC_Os01g59870	3_prime_UTR_variant	15
Chr1	34629618	A	G	Transition AT>GC	LOC_Os01g59870	3_prime_UTR_variant	10
Chr1	34629619	A	G	Transition AT>GC	LOC_Os01g59870	3_prime_UTR_variant	11
Chr1	34629679	A	G	Transition AT>GC	LOC_Os01g59870	3_prime_UTR_variant	6
Chr1	34629772	A	G	Transition AT>GC	LOC_Os01g59870	3_prime_UTR_variant	5
Chr1	34629832	A	G	Transition AT>GC	LOC_Os01g59870	3_prime_UTR_variant	5
Chr1	34629851	T	C	Transition AT>GC	LOC_Os01g59870	3_prime_UTR_variant	9
Chr1	34629867	T	C	Transition AT>GC	LOC_Os01g59870	3_prime_UTR_variant	8
Chr1	34629872	T	C	Transition AT>GC	LOC_Os01g59870	3_prime_UTR_variant	5
Chr1	34629876	T	C	Transition AT>GC	LOC_Os01g59870	3_prime_UTR_variant	8
Chr1	34629956	A	G	Transition AT>GC	LOC_Os01g59870	3_prime_UTR_variant	3
Chr1	34630003	T	C	Transition AT>GC	LOC_Os01g59880	3_prime_UTR_variant	9
Chr1	34630005	T	C	Transition AT>GC	LOC_Os01g59880	3_prime_UTR_variant	17
Chr1	34630015	A	G	Transition AT>GC	LOC_Os01g59880	3_prime_UTR_variant	7
Chr1	34630036	A	G	Transition AT>GC	LOC_Os01g59880	3_prime_UTR_variant	4
Chr1	34630051	T	C	Transition AT>GC	LOC_Os01g59880	3_prime_UTR_variant	11
Chr1	34630054	T	C	Transition AT>GC	LOC_Os01g59880	3_prime_UTR_variant	9
Chr1	34630057	A	G	Transition AT>GC	LOC_Os01g59880	3_prime_UTR_variant	19
Chr1	34630060	T	C	Transition AT>GC	LOC_Os01g59880	3_prime_UTR_variant	21
Chr1	34630100	T	C	Transition AT>GC	LOC_Os01g59880	3_prime_UTR_variant	12
Chr1	34630103	A	G	Transition AT>GC	LOC_Os01g59880	3_prime_UTR_variant	7
Chr1	34630105	T	C	Transition AT>GC	LOC_Os01g59880	3_prime_UTR_variant	7
Chr1	34630107	T	C	Transition AT>GC	LOC_Os01g59880	3_prime_UTR_variant	6
Chr1	34630125	A	G	Transition AT>GC	LOC_Os01g59880	3_prime_UTR_variant	6
Chr1	34630151	A	G	Transition AT>GC	LOC_Os01g59880	3_prime_UTR_variant	9
Chr1	34630165	A	G	Transition AT>GC	LOC_Os01g59880	3_prime_UTR_variant	7
Chr1	34630171	A	G	Transition AT>GC	LOC_Os01g59880	3_prime_UTR_variant	18
Chr1	34630173	A	G	Transition AT>GC	LOC_Os01g59880	3_prime_UTR_variant	12
Chr1	34630189	A	G	Transition AT>GC	LOC_Os01g59880	3_prime_UTR_variant	9
Chr1	34630208	T	C	Transition AT>GC	LOC_Os01g59880	3_prime_UTR_variant	13
Chr1	34630267	T	C	Transition AT>GC	LOC_Os01g59880	3_prime_UTR_variant	3
Chr1	34630273	A	G	Transition AT>GC	LOC_Os01g59880	3_prime_UTR_variant	20
Chr1	34630287	A	G	Transition AT>GC	LOC_Os01g59880	3_prime_UTR_variant	4
Chr1	34630300	T	C	Transition AT>GC	LOC_Os01g59880	3_prime_UTR_variant	7
Chr1	34630341	A	G	Transition AT>GC	LOC_Os01g59880	3_prime_UTR_variant	7
Chr1	34630382	A	G	Transition AT>GC	LOC_Os01g59880	3_prime_UTR_variant	4
Chr1	34630408	C	T	Transition GC>AT	LOC_Os01g59880	3_prime_UTR_variant	3
Chr1	34630415	A	G	Transition AT>GC	LOC_Os01g59880	3_prime_UTR_variant	4
Chr1	34630428	A	G	Transition AT>GC	LOC_Os01g59880	3_prime_UTR_variant	9
Chr1	34630464	T	C	Transition AT>GC	LOC_Os01g59880	3_prime_UTR_variant	9
Chr1	34630481	A	G	Transition AT>GC	LOC_Os01g59880	3_prime_UTR_variant	5
Chr1	34630500	T	C	Transition AT>GC	LOC_Os01g59880	3_prime_UTR_variant	13
Chr1	34630502	T	C	Transition AT>GC	LOC_Os01g59880	3_prime_UTR_variant	8
Chr1	34630517	G	A	Transition GC>AT	LOC_Os01g59880	3_prime_UTR_variant	3
Chr1	34630527	T	C	Transition AT>GC	LOC_Os01g59880	3_prime_UTR_variant	13
Chr1	34630534	A	G	Transition AT>GC	LOC_Os01g59880	3_prime_UTR_variant	3
Chr1	34630573	A	G	Transition AT>GC	LOC_Os01g59880	3_prime_UTR_variant	19
Chr1	34630591	A	G	Transition AT>GC	LOC_Os01g59880	3_prime_UTR_variant	8
Chr1	34630592	T	C	Transition AT>GC	LOC_Os01g59880	3_prime_UTR_variant	10
Chr1	34630624	A	G	Transition AT>GC	LOC_Os01g59880	3_prime_UTR_variant	12
Chr1	34630635	A	G	Transition AT>GC	LOC_Os01g59880	3_prime_UTR_variant	11
Chr1	34630640	A	G	Transition AT>GC	LOC_Os01g59880	3_prime_UTR_variant	10
Chr1	34630645	A	G	Transition AT>GC	LOC_Os01g59880	3_prime_UTR_variant	12
Chr1	34630657	T	C	Transition AT>GC	LOC_Os01g59880	3_prime_UTR_variant	11
Chr1	34630694	T	C	Transition AT>GC	LOC_Os01g59880	3_prime_UTR_variant	9
Chr1	34630699	A	G	Transition AT>GC	LOC_Os01g59880	3_prime_UTR_variant	12
Chr1	34630712	A	G	Transition AT>GC	LOC_Os01g59880	3_prime_UTR_variant	10
Chr1	34630736	T	C	Transition AT>GC	LOC_Os01g59880	3_prime_UTR_variant	14
Chr1	34630742	T	C	Transition AT>GC	LOC_Os01g59880	3_prime_UTR_variant	8
Chr1	34630773	A	G	Transition AT>GC	LOC_Os01g59880	3_prime_UTR_variant	4
Chr1	34630812	C	T	Transition GC>AT	LOC_Os01g59880	3_prime_UTR_variant	8
Chr1	34630945	A	G	Transition AT>GC	LOC_Os01g59880	intron_variant	17
Chr1	34630987	G	A	Transition GC>AT	LOC_Os01g59880	intron_variant	3
Chr1	34631029	T	C	Transition AT>GC	LOC_Os01g59880	intron_variant	5
Chr1	34631047	A	G	Transition AT>GC	LOC_Os01g59880	intron_variant	4
Chr1	34631050	T	C	Transition AT>GC	LOC_Os01g59880	intron_variant	9
Chr1	34631053	A	G	Transition AT>GC	LOC_Os01g59880	intron_variant	16
Chr1	34631058	A	G	Transition AT>GC	LOC_Os01g59880	intron_variant	13
Chr1	34631107	A	G	Transition AT>GC	LOC_Os01g59880	intron_variant	16
Chr1	34631148	T	C	Transition AT>GC	LOC_Os01g59880	intron_variant	19
Chr1	34631156	A	G	Transition AT>GC	LOC_Os01g59880	intron_variant	10
Chr1	34631161	A	G	Transition AT>GC	LOC_Os01g59880	intron_variant	8
Chr1	34631170	T	C	Transition AT>GC	LOC_Os01g59880	intron_variant	14
Chr1	34631173	A	G	Transition AT>GC	LOC_Os01g59880	intron_variant	5
Chr1	34631217	T	C	Transition AT>GC	LOC_Os01g59880	intron_variant	3
Chr1	34631226	A	G	Transition AT>GC	LOC_Os01g59880	intron_variant	9
Chr1	34631265	A	G	Transition AT>GC	LOC_Os01g59880	intron_variant	11
Chr1	34631326	A	G	Transition AT>GC	LOC_Os01g59880	splice_region_variant	8
Chr1	34631340	T	C	Transition AT>GC	LOC_Os01g59880	3_prime_UTR_variant	8
Chr1	34631361	T	C	Transition AT>GC	LOC_Os01g59880	3_prime_UTR_variant	11
Chr1	34631362	T	C	Transition AT>GC	LOC_Os01g59880	3_prime_UTR_variant	9
Chr1	34631365	A	G	Transition AT>GC	LOC_Os01g59880	3_prime_UTR_variant	17
Chr1	34631367	T	C	Transition AT>GC	LOC_Os01g59880	3_prime_UTR_variant	8
Chr1	34631452	T	C	Transition AT>GC	LOC_Os01g59880	3_prime_UTR_variant	5
Chr1	34631464	A	G	Transition AT>GC	LOC_Os01g59880	3_prime_UTR_variant	12
Chr1	34631467	T	C	Transition AT>GC	LOC_Os01g59880	3_prime_UTR_variant	12
Chr1	34631477	A	G	Transition AT>GC	LOC_Os01g59880	exonic_splice_region_variant	11
Chr1	34631480	T	C	Transition AT>GC	LOC_Os01g59880	splice_acceptor_variant	10
Chr1	34631483	A	G	Transition AT>GC	LOC_Os01g59880	splice_region_variant	6
Chr1	34631493	A	G	Transition AT>GC	LOC_Os01g59880	intron_variant	13
Chr1	34631526	A	G	Transition AT>GC	LOC_Os01g59880	intron_variant	7
Chr1	34631575	A	G	Transition AT>GC	LOC_Os01g59880	intron_variant	5
Chr1	34631587	T	C	Transition AT>GC	LOC_Os01g59880	intron_variant	8
Chr1	34631589	A	G	Transition AT>GC	LOC_Os01g59880	intron_variant	6
Chr1	34631620	A	G	Transition AT>GC	LOC_Os01g59880	intron_variant	8
Chr1	34631625	A	G	Transition AT>GC	LOC_Os01g59880	intron_variant	5
Chr1	34631638	T	C	Transition AT>GC	LOC_Os01g59880	intron_variant	4
Chr1	34631677	A	G	Transition AT>GC	LOC_Os01g59880	intron_variant	5
Chr1	34631693	A	G	Transition AT>GC	LOC_Os01g59880	intron_variant	7
Chr1	34631699	A	G	Transition AT>GC	LOC_Os01g59880	intron_variant	7
Chr1	34631700	T	C	Transition AT>GC	LOC_Os01g59880	intron_variant	6
Chr1	34631702	A	G	Transition AT>GC	LOC_Os01g59880	intron_variant	5
Chr1	34631706	T	C	Transition AT>GC	LOC_Os01g59880	intron_variant	11
Chr1	34631715	A	G	Transition AT>GC	LOC_Os01g59880	intron_variant	5
Chr1	34631736	T	C	Transition AT>GC	LOC_Os01g59880	intron_variant	17
Chr1	34631747	A	G	Transition AT>GC	LOC_Os01g59880	intron_variant	9
Chr1	34631759	T	C	Transition AT>GC	LOC_Os01g59880	exonic_splice_region_variant	20
Chr1	34631766	T	C	Transition AT>GC	LOC_Os01g59880	3_prime_UTR_variant	9
Chr1	34631815	T	C	Transition AT>GC	LOC_Os01g59880	splice_acceptor_variant	12
Chr1	34631827	T	C	Transition AT>GC	LOC_Os01g59880	intron_variant	3
Chr1	34631861	A	G	Transition AT>GC	LOC_Os01g59880	intron_variant	6
Chr1	34631905	A	G	Transition AT>GC	LOC_Os01g59880	intron_variant	6
Chr1	34631914	A	G	Transition AT>GC	LOC_Os01g59880	intron_variant	10
Chr1	34631946	A	G	Transition AT>GC	LOC_Os01g59880	splice_region_variant	8
Chr1	34631950	T	C	Transition AT>GC	LOC_Os01g59880	splice_region_variant	9
Chr1	34631952	T	C	Transition AT>GC	LOC_Os01g59880	splice_region_variant	5
Chr1	34631956	T	C	Transition AT>GC	LOC_Os01g59880	exonic_splice_region_variant	6
Chr1	34631962	T	C	Transition AT>GC	LOC_Os01g59880	3_prime_UTR_variant	7
Chr1	34631967	A	G	Transition AT>GC	LOC_Os01g59880	3_prime_UTR_variant	4
Chr1	34631989	A	G	Transition AT>GC	LOC_Os01g59880	3_prime_UTR_variant	10
Chr1	34631994	T	C	Transition AT>GC	LOC_Os01g59880	3_prime_UTR_variant	13
Chr1	34631999	T	C	Transition AT>GC	LOC_Os01g59880	3_prime_UTR_variant	22
Chr1	34632018	T	C	Transition AT>GC	LOC_Os01g59880	3_prime_UTR_variant	9
Chr1	34632045	A	G	Transition AT>GC	LOC_Os01g59880	3_prime_UTR_variant	6
Chr1	34632063	A	G	Transition AT>GC	LOC_Os01g59880	3_prime_UTR_variant	9
Chr1	34632064	T	C	Transition AT>GC	LOC_Os01g59880	3_prime_UTR_variant	12
Chr1	34632076	T	C	Transition AT>GC	LOC_Os01g59880	3_prime_UTR_variant	12
Chr1	34632081	T	C	Transition AT>GC	LOC_Os01g59880	3_prime_UTR_variant	8
Chr1	34632098	A	G	Transition AT>GC	LOC_Os01g59880	3_prime_UTR_variant	6
Chr1	34632110	A	G	Transition AT>GC	LOC_Os01g59880	3_prime_UTR_variant	4
Chr1	34632113	T	C	Transition AT>GC	LOC_Os01g59880	3_prime_UTR_variant	4
Chr1	34632121	T	C	Transition AT>GC	LOC_Os01g59880	3_prime_UTR_variant	17
Chr1	34632124	A	G	Transition AT>GC	LOC_Os01g59880	3_prime_UTR_variant	7
Chr1	34632126	T	C	Transition AT>GC	LOC_Os01g59880	3_prime_UTR_variant	7
Chr1	34632128	T	C	Transition AT>GC	LOC_Os01g59880	3_prime_UTR_variant	6
Chr1	34632130	A	G	Transition AT>GC	LOC_Os01g59880	3_prime_UTR_variant	18
Chr1	34632143	T	C	Transition AT>GC	LOC_Os01g59880	3_prime_UTR_variant	10
Chr1	34632150	C	T	Transition GC>AT	LOC_Os01g59880	3_prime_UTR_variant	4
Chr1	34632162	T	C	Transition AT>GC	LOC_Os01g59880	3_prime_UTR_variant	5
Chr1	34632216	T	C	Transition AT>GC	LOC_Os01g59880	synonymous_variant	8
Chr1	34632218	T	C	Transition AT>GC	LOC_Os01g59880	missense_variant	20
Chr1	34632257	T	C	Transition AT>GC	LOC_Os01g59880	missense_variant	22
Chr1	34632263	A	G	Transition AT>GC	LOC_Os01g59880	missense_variant	11
Chr1	34632285	C	T	Transition GC>AT	LOC_Os01g59880	synonymous_variant	37
Chr1	34632288	C	T	Transition GC>AT	LOC_Os01g59880	synonymous_variant	28
Chr1	34632314	T	C	Transition AT>GC	LOC_Os01g59880	missense_variant	9
Chr1	36814060	A	G	Transition AT>GC	LOC_Os01g63510	3_prime_UTR_variant	3
Chr1	36814070	A	G	Transition AT>GC	LOC_Os01g63510	3_prime_UTR_variant	25
Chr1	36814094	T	C	Transition AT>GC	LOC_Os01g63510	missense_variant	19
Chr1	36814145	A	G	Transition AT>GC	LOC_Os01g63510	missense_variant	6
Chr1	36814157	T	C	Transition AT>GC	LOC_Os01g63510	missense_variant	12
Chr1	36814198	T	C	Transition AT>GC	LOC_Os01g63510	missense_variant	7
Chr1	36814212	A	G	Transition AT>GC	LOC_Os01g63510	synonymous_variant	11
Chr1	36814295	T	C	Transition AT>GC	LOC_Os01g63510	missense_variant	13
Chr1	36814305	T	C	Transition AT>GC	LOC_Os01g63510	splice_acceptor_variant	26
Chr1	36814414	T	C	Transition AT>GC	LOC_Os01g63510	exonic_splice_region_variant	11
Chr1	36814416	T	C	Transition AT>GC	LOC_Os01g63510	missense_variant	10
Chr1	36814451	T	C	Transition AT>GC	LOC_Os01g63510	missense_variant	11
Chr1	36814461	T	C	Transition AT>GC	LOC_Os01g63510	missense_variant	6
Chr1	36814475	A	G	Transition AT>GC	LOC_Os01g63510	missense_variant	11
Chr1	36814490	T	C	Transition AT>GC	LOC_Os01g63510	missense_variant	6
Chr1	36814494	C	T	Transition GC>AT	LOC_Os01g63510	missense_variant	4
Chr1	36814496	T	C	Transition AT>GC	LOC_Os01g63510	missense_variant	4
Chr1	36814499	T	C	Transition AT>GC	LOC_Os01g63510	missense_variant	7
Chr1	36814520	T	C	Transition AT>GC	LOC_Os01g63510	missense_variant	10
Chr1	36814559	C	T	Transition GC>AT	LOC_Os01g63510	missense_variant	9
Chr1	36814586	C	T	Transition GC>AT	LOC_Os01g63510	missense_variant	5
Chr1	36814623	T	C	Transition AT>GC	LOC_Os01g63510	missense_variant	7
Chr1	36814628	T	C	Transition AT>GC	LOC_Os01g63510	missense_variant	7
Chr1	36814644	C	T	Transition GC>AT	LOC_Os01g63510	missense_variant	3
Chr1	36814724	T	C	Transition AT>GC	LOC_Os01g63510	missense_variant	12
Chr1	36814749	A	C	Transversion other	LOC_Os01g63510	missense_variant	35
Chr2	3311565	C	T	Transition GC>AT	LOC_Os02g06588	5_prime_UTR_variant	34
Chr2	3311568	T	G	Transversion other	LOC_Os02g06588	5_prime_UTR_variant	34
Chr2	3311581	A	T	Transversion other	LOC_Os02g06588	5_prime_UTR_variant	34
Chr2	3311584	G	A	Transition GC>AT	LOC_Os02g06588	5_prime_UTR_variant	34
Chr2	3311596	G	A	Transition GC>AT	LOC_Os02g06588	5_prime_UTR_variant	34
Chr2	3311608	T	A	Transversion other	LOC_Os02g06588	missense_variant	34
Chr2	3311619	A	C	Transversion other	LOC_Os02g06588	synonymous_variant	21
Chr2	3792821	T	C	Transition AT>GC	LOC_Os02g07350	3_prime_UTR_variant	5
Chr2	3792823	T	C	Transition AT>GC	LOC_Os02g07350	3_prime_UTR_variant	33
Chr2	3792967	T	C	Transition AT>GC	LOC_Os02g07350	splice_acceptor_variant	15
Chr2	3792987	T	C	Transition AT>GC	LOC_Os02g07350	intron_variant	4
Chr2	3793052	A	G	Transition AT>GC	LOC_Os02g07350	intron_variant	9
Chr2	3793172	T	C	Transition AT>GC	LOC_Os02g07350	intron_variant	3
Chr2	3793199	T	C	Transition AT>GC	LOC_Os02g07350	intron_variant	10
Chr2	3793201	T	C	Transition AT>GC	LOC_Os02g07350	intron_variant	7
Chr2	3793249	A	G	Transition AT>GC	LOC_Os02g07350	intron_variant	7
Chr2	3793251	A	G	Transition AT>GC	LOC_Os02g07350	intron_variant	7
Chr2	3793300	A	G	Transition AT>GC	LOC_Os02g07350	intron_variant	13
Chr2	3793332	T	C	Transition AT>GC	LOC_Os02g07350	intron_variant	16
Chr2	3793406	T	C	Transition AT>GC	LOC_Os02g07350	intron_variant	3
Chr2	3793462	T	C	Transition AT>GC	LOC_Os02g07350	intron_variant	25
Chr2	3793561	G	A	Transition GC>AT	LOC_Os02g07350	missense_variant	3
Chr2	3793584	T	C	Transition AT>GC	LOC_Os02g07350	synonymous_variant	12
Chr2	3793588	A	G	Transition AT>GC	LOC_Os02g07350	missense_variant	27
Chr2	3793663	T	C	Transition AT>GC	LOC_Os02g07350	intron_variant	10
Chr2	3793732	A	G	Transition AT>GC	LOC_Os02g07350	intron_variant	5
Chr2	3793756	A	G	Transition AT>GC	LOC_Os02g07350	intron_variant	5
Chr2	3793762	A	G	Transition AT>GC	LOC_Os02g07350	intron_variant	10
Chr2	3793784	T	C	Transition AT>GC	LOC_Os02g07350	intron_variant	12
Chr2	3793798	T	C	Transition AT>GC	LOC_Os02g07350	intron_variant	17
Chr2	3793828	T	C	Transition AT>GC	LOC_Os02g07350	intron_variant	17
Chr2	3793846	A	G	Transition AT>GC	LOC_Os02g07350	intron_variant	4
Chr2	3793857	A	G	Transition AT>GC	LOC_Os02g07350	splice_region_variant	11
Chr2	3793870	A	G	Transition AT>GC	LOC_Os02g07350	synonymous_variant	4
Chr2	3793941	A	G	Transition AT>GC	LOC_Os02g07350	missense_variant	16
Chr2	3793943	A	G	Transition AT>GC	LOC_Os02g07350	missense_variant	16
Chr2	3793948	A	G	Transition AT>GC	LOC_Os02g07350	synonymous_variant	12
Chr2	3793953	C	T	Transition GC>AT	LOC_Os02g07350	missense_variant	6
Chr2	3793957	A	G	Transition AT>GC	LOC_Os02g07350	synonymous_variant	4
Chr2	3793960	A	G	Transition AT>GC	LOC_Os02g07350	synonymous_variant	5
Chr2	3794011	A	G	Transition AT>GC	LOC_Os02g07350	intron_variant	9
Chr2	3794034	T	C	Transition AT>GC	LOC_Os02g07350	intron_variant	5
Chr2	3794045	A	G	Transition AT>GC	LOC_Os02g07350	intron_variant	7
Chr2	3794049	A	G	Transition AT>GC	LOC_Os02g07350	intron_variant	6
Chr2	3794075	T	C	Transition AT>GC	LOC_Os02g07350	synonymous_variant	9
Chr2	3794077	T	C	Transition AT>GC	LOC_Os02g07350	missense_variant	13
Chr2	3794106	A	G	Transition AT>GC	LOC_Os02g07350	missense_variant	10
Chr2	3794111	T	C	Transition AT>GC	LOC_Os02g07350	synonymous_variant	12
Chr2	3794114	A	G	Transition AT>GC	LOC_Os02g07350	synonymous_variant	6
Chr2	3794156	T	C	Transition AT>GC	LOC_Os02g07350	synonymous_variant	9
Chr2	3794160	A	G	Transition AT>GC	LOC_Os02g07350	exonic_splice_region_variant	6
Chr2	3794180	A	G	Transition AT>GC	LOC_Os02g07350	intron_variant	6
Chr2	3794186	T	C	Transition AT>GC	LOC_Os02g07350	intron_variant	5
Chr2	3794207	T	C	Transition AT>GC	LOC_Os02g07350	intron_variant	15
Chr2	3794220	T	C	Transition AT>GC	LOC_Os02g07350	intron_variant	5
Chr2	3794222	A	G	Transition AT>GC	LOC_Os02g07350	intron_variant	7
Chr2	3794249	A	G	Transition AT>GC	LOC_Os02g07350	intron_variant	4
Chr2	3794271	A	G	Transition AT>GC	LOC_Os02g07350	intron_variant	10
Chr2	3794292	A	G	Transition AT>GC	LOC_Os02g07350	intron_variant	8
Chr2	3794355	A	G	Transition AT>GC	LOC_Os02g07350	intron_variant	9
Chr2	3794391	T	C	Transition AT>GC	LOC_Os02g07350	missense_variant	7
Chr2	3794403	A	G	Transition AT>GC	LOC_Os02g07350	missense_variant	5
Chr2	3794405	A	G	Transition AT>GC	LOC_Os02g07350	synonymous_variant	4
Chr2	3794406	T	C	Transition AT>GC	LOC_Os02g07350	missense_variant	9
Chr2	3794438	A	G	Transition AT>GC	LOC_Os02g07350	exonic_splice_region_variant	7
Chr2	3794441	T	C	Transition AT>GC	LOC_Os02g07350	splice_acceptor_variant	15
Chr2	3794454	A	G	Transition AT>GC	LOC_Os02g07350	intron_variant	10
Chr2	3794460	A	G	Transition AT>GC	LOC_Os02g07350	intron_variant	6
Chr2	3794476	T	C	Transition AT>GC	LOC_Os02g07350	intron_variant	6
Chr2	3794545	G	A	Transition GC>AT	LOC_Os02g07350	missense_variant	5
Chr2	3794570	A	G	Transition AT>GC	LOC_Os02g07350	missense_variant	8
Chr2	3794619	A	G	Transition AT>GC	LOC_Os02g07350	intron_variant	7
Chr2	3794633	A	G	Transition AT>GC	LOC_Os02g07350	intron_variant	11
Chr2	3794642	A	G	Transition AT>GC	LOC_Os02g07350	intron_variant	6
Chr2	3794648	A	G	Transition AT>GC	LOC_Os02g07350	intron_variant	6
Chr2	3794653	A	G	Transition AT>GC	LOC_Os02g07350	intron_variant	6
Chr2	3794672	T	C	Transition AT>GC	LOC_Os02g07350	intron_variant	15
Chr2	3794676	T	C	Transition AT>GC	LOC_Os02g07350	intron_variant	6
Chr2	3794781	A	G	Transition AT>GC	LOC_Os02g07350	missense_variant	16
Chr2	3794816	T	C	Transition AT>GC	LOC_Os02g07350	exonic_splice_region_variant	6
Chr2	3794849	C	T	Transition GC>AT	LOC_Os02g07350	intron_variant	3
Chr2	3794881	T	C	Transition AT>GC	LOC_Os02g07350	intron_variant	6
Chr2	3794887	T	C	Transition AT>GC	LOC_Os02g07350	intron_variant	6
Chr2	3794904	A	G	Transition AT>GC	LOC_Os02g07350	intron_variant	18
Chr2	3794916	A	G	Transition AT>GC	LOC_Os02g07350	intron_variant	6
Chr2	3794946	T	C	Transition AT>GC	LOC_Os02g07350	intron_variant	7
Chr2	3794951	T	C	Transition AT>GC	LOC_Os02g07350	intron_variant	12
Chr2	16363144	A	C	Transversion other	LOC_Os02g27620	5_prime_UTR_variant	9
Chr2	16363156	A	G	Transition AT>GC	LOC_Os02g27620	5_prime_UTR_variant	8
Chr2	16363182	T	C	Transition AT>GC	LOC_Os02g27620	5_prime_UTR_variant	7
Chr2	16363202	T	C	Transition AT>GC	LOC_Os02g27620	5_prime_UTR_variant	9
Chr2	16363277	A	G	Transition AT>GC	LOC_Os02g27620	missense_variant	9
Chr2	16363278	T	C	Transition AT>GC	LOC_Os02g27620	synonymous_variant	8
Chr2	16363320	A	G	Transition AT>GC	LOC_Os02g27620	synonymous_variant	5
Chr2	16363321	T	C	Transition AT>GC	LOC_Os02g27620	missense_variant	8
Chr2	16363323	T	C	Transition AT>GC	LOC_Os02g27620	synonymous_variant	11
Chr2	16363325	T	C	Transition AT>GC	LOC_Os02g27620	missense_variant	7
Chr2	16363326	T	C	Transition AT>GC	LOC_Os02g27620	synonymous_variant	5
Chr2	16363328	T	C	Transition AT>GC	LOC_Os02g27620	missense_variant	26
Chr2	16363340	A	G	Transition AT>GC	LOC_Os02g27620	splice_region_variant	6
Chr2	16363342	A	G	Transition AT>GC	LOC_Os02g27620	splice_region_variant	19
Chr2	16363344	A	G	Transition AT>GC	LOC_Os02g27620	intron_variant	3
Chr2	16363378	A	G	Transition AT>GC	LOC_Os02g27620	intron_variant	24
Chr2	16363381	T	C	Transition AT>GC	LOC_Os02g27620	intron_variant	10
Chr2	16363384	A	G	Transition AT>GC	LOC_Os02g27620	intron_variant	12
Chr2	16363390	A	G	Transition AT>GC	LOC_Os02g27620	intron_variant	18
Chr2	16363406	T	C	Transition AT>GC	LOC_Os02g27620	intron_variant	9
Chr2	16363423	A	G	Transition AT>GC	LOC_Os02g27620	synonymous_variant	9
Chr2	16363449	T	C	Transition AT>GC	LOC_Os02g27620	missense_variant	8
Chr2	16363456	A	G	Transition AT>GC	LOC_Os02g27620	synonymous_variant	6
Chr2	16363459	A	G	Transition AT>GC	LOC_Os02g27620	synonymous_variant	8
Chr2	16363463	T	C	Transition AT>GC	LOC_Os02g27620	missense_variant	11
Chr2	16363471	G	A	Transition GC>AT	LOC_Os02g27620	synonymous_variant	3
Chr2	16363524	T	C	Transition AT>GC	LOC_Os02g27620	missense_variant	10
Chr2	16363529	T	C	Transition AT>GC	LOC_Os02g27620	missense_variant	6
Chr2	16363591	T	C	Transition AT>GC	LOC_Os02g27620	intron_variant	11
Chr2	16363597	T	C	Transition AT>GC	LOC_Os02g27620	intron_variant	8
Chr2	16363628	A	G	Transition AT>GC	LOC_Os02g27620	intron_variant	5
Chr2	16363660	T	C	Transition AT>GC	LOC_Os02g27620	intron_variant	11
Chr2	16363663	A	G	Transition AT>GC	LOC_Os02g27620	intron_variant	11
Chr2	16363664	A	G	Transition AT>GC	LOC_Os02g27620	intron_variant	13
Chr2	16363666	A	G	Transition AT>GC	LOC_Os02g27620	intron_variant	8
Chr2	16363668	A	G	Transition AT>GC	LOC_Os02g27620	intron_variant	14
Chr2	16363683	T	C	Transition AT>GC	LOC_Os02g27620	intron_variant	8
Chr2	16363707	T	C	Transition AT>GC	LOC_Os02g27620	intron_variant	18
Chr2	16363739	T	C	Transition AT>GC	LOC_Os02g27620	intron_variant	7
Chr2	16363764	A	G	Transition AT>GC	LOC_Os02g27620	intron_variant	9
Chr2	16363780	T	C	Transition AT>GC	LOC_Os02g27620	intron_variant	14
Chr2	16363821	A	G	Transition AT>GC	LOC_Os02g27620	intron_variant	11
Chr2	16363829	A	G	Transition AT>GC	LOC_Os02g27620	intron_variant	14
Chr2	16363833	T	C	Transition AT>GC	LOC_Os02g27620	intron_variant	17
Chr2	16363933	A	G	Transition AT>GC	LOC_Os02g27620	intron_variant	3
Chr2	16363943	A	G	Transition AT>GC	LOC_Os02g27620	intron_variant	5
Chr2	16363948	T	C	Transition AT>GC	LOC_Os02g27620	intron_variant	8
Chr2	16363959	T	C	Transition AT>GC	LOC_Os02g27620	intron_variant	9
Chr2	16363967	A	G	Transition AT>GC	LOC_Os02g27620	intron_variant	8
Chr2	16363987	T	C	Transition AT>GC	LOC_Os02g27620	intron_variant	4
Chr2	16363997	T	C	Transition AT>GC	LOC_Os02g27620	intron_variant	5
Chr2	16364012	T	C	Transition AT>GC	LOC_Os02g27620	intron_variant	7
Chr2	16364075	T	C	Transition AT>GC	LOC_Os02g27620	splice_region_variant	13
Chr2	16364078	C	T	Transition GC>AT	LOC_Os02g27620	splice_region_variant	3
Chr2	16364083	T	C	Transition AT>GC	LOC_Os02g27620	exonic_splice_region_variant	6
Chr2	16364095	T	C	Transition AT>GC	LOC_Os02g27620	synonymous_variant	9
Chr2	16364107	A	G	Transition AT>GC	LOC_Os02g27620	synonymous_variant	7
Chr2	16364124	T	C	Transition AT>GC	LOC_Os02g27620	missense_variant	8
Chr2	16364126	T	C	Transition AT>GC	LOC_Os02g27620	missense_variant	9
Chr2	16364135	T	C	Transition AT>GC	LOC_Os02g27620	missense_variant	15
Chr2	16364188	T	C	Transition AT>GC	LOC_Os02g27620	synonymous_variant	8
Chr2	16364194	T	C	Transition AT>GC	LOC_Os02g27620	synonymous_variant	8
Chr2	16364196	A	G	Transition AT>GC	LOC_Os02g27620	missense_variant	7
Chr2	16364206	T	C	Transition AT>GC	LOC_Os02g27620	synonymous_variant	9
Chr2	16364215	T	C	Transition AT>GC	LOC_Os02g27620	synonymous_variant	8
Chr2	16364245	T	C	Transition AT>GC	LOC_Os02g27620	synonymous_variant	13
Chr2	16364282	T	C	Transition AT>GC	LOC_Os02g27620	missense_variant	12
Chr2	16364328	A	G	Transition AT>GC	LOC_Os02g27620	missense_variant	9
Chr2	16364354	T	C	Transition AT>GC	LOC_Os02g27620	missense_variant	21
Chr2	16364438	T	C	Transition AT>GC	LOC_Os02g27620	upstream_transcript_variant	5
Chr2	16364444	T	C	Transition AT>GC	LOC_Os02g27620	upstream_transcript_variant	8
Chr2	16364465	C	T	Transition GC>AT	LOC_Os02g27620	upstream_transcript_variant	39
Chr2	16364468	C	T	Transition GC>AT	LOC_Os02g27620	upstream_transcript_variant	11
Chr2	18889887	C	T	Transition GC>AT	LOC_Os02g31960	downstream_transcript_variant	5
Chr2	18889951	T	C	Transition AT>GC	LOC_Os02g31960	3_prime_UTR_variant	17
Chr2	18890011	A	G	Transition AT>GC	LOC_Os02g31960	3_prime_UTR_variant	10
Chr2	18890042	A	G	Transition AT>GC	LOC_Os02g31960	3_prime_UTR_variant	6
Chr2	18890065	T	C	Transition AT>GC	LOC_Os02g31960	3_prime_UTR_variant	5
Chr2	18890083	A	G	Transition AT>GC	LOC_Os02g31960	3_prime_UTR_variant	13
Chr2	18890086	A	G	Transition AT>GC	LOC_Os02g31960	3_prime_UTR_variant	7
Chr2	18890095	T	C	Transition AT>GC	LOC_Os02g31960	3_prime_UTR_variant	10
Chr2	18890097	A	G	Transition AT>GC	LOC_Os02g31960	3_prime_UTR_variant	4
Chr2	18890099	A	G	Transition AT>GC	LOC_Os02g31960	3_prime_UTR_variant	7
Chr2	18890122	A	G	Transition AT>GC	LOC_Os02g31960	3_prime_UTR_variant	9
Chr2	18890133	T	C	Transition AT>GC	LOC_Os02g31960	3_prime_UTR_variant	12
Chr2	18890150	A	G	Transition AT>GC	LOC_Os02g31960	3_prime_UTR_variant	13
Chr2	18890158	T	C	Transition AT>GC	LOC_Os02g31960	3_prime_UTR_variant	25
Chr2	18890180	T	C	Transition AT>GC	LOC_Os02g31960	3_prime_UTR_variant	5
Chr2	18890213	T	C	Transition AT>GC	LOC_Os02g31960	3_prime_UTR_variant	13
Chr2	18890215	T	C	Transition AT>GC	LOC_Os02g31960	3_prime_UTR_variant	6
Chr2	18890217	A	G	Transition AT>GC	LOC_Os02g31960	3_prime_UTR_variant	14
Chr2	18890222	A	G	Transition AT>GC	LOC_Os02g31960	3_prime_UTR_variant	6
Chr2	18890226	A	G	Transition AT>GC	LOC_Os02g31960	3_prime_UTR_variant	6
Chr2	18890233	A	G	Transition AT>GC	LOC_Os02g31960	3_prime_UTR_variant	11
Chr2	18890243	A	G	Transition AT>GC	LOC_Os02g31960	3_prime_UTR_variant	8
Chr2	18890248	T	C	Transition AT>GC	LOC_Os02g31960	3_prime_UTR_variant	18
Chr2	18890265	A	G	Transition AT>GC	LOC_Os02g31960	3_prime_UTR_variant	3
Chr2	18890297	T	C	Transition AT>GC	LOC_Os02g31960	3_prime_UTR_variant	5
Chr2	18890307	T	C	Transition AT>GC	LOC_Os02g31960	3_prime_UTR_variant	5
Chr2	18890341	A	G	Transition AT>GC	LOC_Os02g31960	3_prime_UTR_variant	3
Chr2	18890357	T	C	Transition AT>GC	LOC_Os02g31960	3_prime_UTR_variant	12
Chr2	18890370	A	G	Transition AT>GC	LOC_Os02g31960	3_prime_UTR_variant	5
Chr2	18890377	A	G	Transition AT>GC	LOC_Os02g31960	3_prime_UTR_variant	5
Chr2	18890400	C	T	Transition GC>AT	LOC_Os02g31960	3_prime_UTR_variant	21
Chr2	18890423	A	G	Transition AT>GC	LOC_Os02g31960	3_prime_UTR_variant	8
Chr2	18890435	A	G	Transition AT>GC	LOC_Os02g31960	3_prime_UTR_variant	8
Chr2	18890442	T	C	Transition AT>GC	LOC_Os02g31960	3_prime_UTR_variant	7
Chr2	18890512	A	G	Transition AT>GC	LOC_Os02g31960	3_prime_UTR_variant	9
Chr2	18890555	T	C	Transition AT>GC	LOC_Os02g31960	3_prime_UTR_variant	7
Chr2	18890559	A	G	Transition AT>GC	LOC_Os02g31960	3_prime_UTR_variant	5
Chr2	18890568	A	G	Transition AT>GC	LOC_Os02g31960	3_prime_UTR_variant	24
Chr2	18890602	A	G	Transition AT>GC	LOC_Os02g31960	3_prime_UTR_variant	21
Chr2	18890631	T	C	Transition AT>GC	LOC_Os02g31960	synonymous_variant	14
Chr2	18890654	T	C	Transition AT>GC	LOC_Os02g31960	missense_variant	14
Chr2	18890665	T	C	Transition AT>GC	LOC_Os02g31960	splice_acceptor_variant	9
Chr2	18890682	A	G	Transition AT>GC	LOC_Os02g31960	intron_variant	10
Chr2	18890684	G	T	Transversion other	LOC_Os02g31960	intron_variant	3
Chr2	18890727	T	C	Transition AT>GC	LOC_Os02g31960	intron_variant	12
Chr2	18890755	A	G	Transition AT>GC	LOC_Os02g31960	splice_region_variant	13
Chr2	18890762	T	C	Transition AT>GC	LOC_Os02g31960	exonic_splice_region_variant	10
Chr2	18890800	A	G	Transition AT>GC	LOC_Os02g31960	synonymous_variant	9
Chr2	18890822	A	G	Transition AT>GC	LOC_Os02g31960	missense_variant	4
Chr2	18890839	T	C	Transition AT>GC	LOC_Os02g31960	synonymous_variant	7
Chr2	18890869	T	C	Transition AT>GC	LOC_Os02g31960	synonymous_variant	12
Chr2	18890881	T	C	Transition AT>GC	LOC_Os02g31960	synonymous_variant	10
Chr2	18890891	T	C	Transition AT>GC	LOC_Os02g31960	splice_acceptor_variant	18
Chr2	18890915	T	C	Transition AT>GC	LOC_Os02g31960	intron_variant	16
Chr2	18890918	A	G	Transition AT>GC	LOC_Os02g31960	intron_variant	11
Chr2	18890974	A	G	Transition AT>GC	LOC_Os02g31960	splice_region_variant	7
Chr2	18890976	T	C	Transition AT>GC	LOC_Os02g31960	splice_region_variant	11
Chr2	18890987	A	G	Transition AT>GC	LOC_Os02g31960	missense_variant	9
Chr2	18890990	T	C	Transition AT>GC	LOC_Os02g31960	missense_variant	11
Chr2	18890994	T	C	Transition AT>GC	LOC_Os02g31960	missense_variant	8
Chr2	18891000	T	C	Transition AT>GC	LOC_Os02g31960	missense_variant	9
Chr2	18891011	T	C	Transition AT>GC	LOC_Os02g31960	missense_variant	5
Chr2	18891029	T	C	Transition AT>GC	LOC_Os02g31960	splice_acceptor_variant	12
Chr2	18891042	T	C	Transition AT>GC	LOC_Os02g31960	intron_variant	7
Chr2	18891062	A	G	Transition AT>GC	LOC_Os02g31960	intron_variant	12
Chr2	18891105	T	C	Transition AT>GC	LOC_Os02g31960	intron_variant	18
Chr2	18891140	T	C	Transition AT>GC	LOC_Os02g31960	exonic_splice_region_variant	9
Chr2	18891155	T	C	Transition AT>GC	LOC_Os02g31960	missense_variant	6
Chr2	18891178	T	C	Transition AT>GC	LOC_Os02g31960	synonymous_variant	6
Chr2	18891184	T	C	Transition AT>GC	LOC_Os02g31960	synonymous_variant	6
Chr2	18891188	T	C	Transition AT>GC	LOC_Os02g31960	missense_variant	4
Chr2	18891203	T	C	Transition AT>GC	LOC_Os02g31960	splice_acceptor_variant	27
Chr2	18891225	A	G	Transition AT>GC	LOC_Os02g31960	5_prime_UTR_variant	9
Chr2	18891227	A	G	Transition AT>GC	LOC_Os02g31960	5_prime_UTR_variant	6
Chr2	18891231	A	G	Transition AT>GC	LOC_Os02g31960	5_prime_UTR_variant	9
Chr2	18891238	T	C	Transition AT>GC	LOC_Os02g31960	5_prime_UTR_variant	6
Chr2	18891250	A	G	Transition AT>GC	LOC_Os02g31960	5_prime_UTR_variant	7
Chr2	18891256	A	G	Transition AT>GC	LOC_Os02g31960	5_prime_UTR_variant	6
Chr2	18891283	T	C	Transition AT>GC	LOC_Os02g31960	exonic_splice_region_variant	8
Chr2	18891296	T	C	Transition AT>GC	LOC_Os02g31960	missense_variant	8
Chr2	18891322	T	C	Transition AT>GC	LOC_Os02g31960	splice_acceptor_variant	28
Chr2	18891337	A	T	Transversion other	LOC_Os02g31960	stop_gained	6
Chr2	18891357	C	T	Transition GC>AT	LOC_Os02g31960	synonymous_variant	44
Chr2	18892698	A	G	Transition AT>GC	LOC_Os02g31960	upstream_transcript_variant	3
Chr2	18892704	A	G	Transition AT>GC	LOC_Os02g31960	splice_region_variant	4
Chr2	18892756	T	C	Transition AT>GC	LOC_Os02g31960	synonymous_variant	6
Chr2	18892765	A	G	Transition AT>GC	LOC_Os02g31960	synonymous_variant	10
Chr2	18892768	A	G	Transition AT>GC	LOC_Os02g31960	synonymous_variant	5
Chr2	18892777	T	C	Transition AT>GC	LOC_Os02g31960	synonymous_variant	5
Chr2	18892781	A	G	Transition AT>GC	LOC_Os02g31960	missense_variant	11
Chr2	18892789	T	C	Transition AT>GC	LOC_Os02g31960	splice_acceptor_variant	13
Chr2	18892809	T	C	Transition AT>GC	LOC_Os02g31960	upstream_transcript_variant	7
Chr2	18892818	A	G	Transition AT>GC	LOC_Os02g31960	upstream_transcript_variant	8
Chr2	18892823	A	G	Transition AT>GC	LOC_Os02g31960	upstream_transcript_variant	9
Chr2	18892839	T	C	Transition AT>GC	LOC_Os02g31960	upstream_transcript_variant	11
Chr2	18892863	A	G	Transition AT>GC	LOC_Os02g31960	upstream_transcript_variant	13
Chr2	18892868	A	G	Transition AT>GC	LOC_Os02g31960	upstream_transcript_variant	7
Chr2	18892916	A	G	Transition AT>GC	LOC_Os02g31960	upstream_transcript_variant	5
Chr2	18892919	A	G	Transition AT>GC	LOC_Os02g31960	upstream_transcript_variant	11
Chr2	18892940	A	G	Transition AT>GC	LOC_Os02g31960	upstream_transcript_variant	9
Chr2	18892975	T	C	Transition AT>GC	LOC_Os02g31960	upstream_transcript_variant	5
Chr2	18892991	A	G	Transition AT>GC	LOC_Os02g31960	upstream_transcript_variant	5
Chr2	18892999	T	C	Transition AT>GC	LOC_Os02g31960	upstream_transcript_variant	10
Chr2	18893005	T	C	Transition AT>GC	LOC_Os02g31960	upstream_transcript_variant	13
Chr2	18893039	T	C	Transition AT>GC	LOC_Os02g31960	intron_variant	3
Chr2	18893054	T	C	Transition AT>GC	LOC_Os02g31960	intron_variant	13
Chr2	18893062	A	G	Transition AT>GC	LOC_Os02g31960	intron_variant	3
Chr2	18893114	T	C	Transition AT>GC	LOC_Os02g31960	intron_variant	3
Chr2	18893116	T	C	Transition AT>GC	LOC_Os02g31960	intron_variant	14
Chr2	18893118	T	C	Transition AT>GC	LOC_Os02g31960	intron_variant	6
Chr2	18893168	A	G	Transition AT>GC	LOC_Os02g31960	intron_variant	10
Chr2	18893210	A	G	Transition AT>GC	LOC_Os02g31960	intron_variant	5
Chr2	18893243	T	C	Transition AT>GC	LOC_Os02g31960	intron_variant	16
Chr2	18893291	A	G	Transition AT>GC	LOC_Os02g31960	intron_variant	7
Chr2	18893294	T	C	Transition AT>GC	LOC_Os02g31960	intron_variant	14
Chr2	18893302	A	G	Transition AT>GC	LOC_Os02g31960	intron_variant	6
Chr2	18893306	A	G	Transition AT>GC	LOC_Os02g31960	intron_variant	5
Chr2	18893313	A	G	Transition AT>GC	LOC_Os02g31960	intron_variant	8
Chr2	18893364	T	C	Transition AT>GC	LOC_Os02g31960	intron_variant	13
Chr2	18893371	T	C	Transition AT>GC	LOC_Os02g31960	intron_variant	9
Chr2	18893373	A	G	Transition AT>GC	LOC_Os02g31960	intron_variant	12
Chr2	18893413	T	C	Transition AT>GC	LOC_Os02g31960	intron_variant	12
Chr2	18893417	A	G	Transition AT>GC	LOC_Os02g31960	intron_variant	11
Chr2	18893422	A	G	Transition AT>GC	LOC_Os02g31960	intron_variant	12
Chr2	18893455	T	C	Transition AT>GC	LOC_Os02g31960	intron_variant	10
Chr2	18893484	A	G	Transition AT>GC	LOC_Os02g31960	intron_variant	4
Chr2	18893486	A	G	Transition AT>GC	LOC_Os02g31960	intron_variant	9
Chr2	18893493	A	G	Transition AT>GC	LOC_Os02g31960	intron_variant	6
Chr2	18893503	A	G	Transition AT>GC	LOC_Os02g31960	intron_variant	12
Chr2	18893532	A	G	Transition AT>GC	LOC_Os02g31960	intron_variant	11
Chr2	18893536	T	C	Transition AT>GC	LOC_Os02g31960	intron_variant	7
Chr2	18893567	A	G	Transition AT>GC	LOC_Os02g31960	intron_variant	3
Chr2	18893590	A	G	Transition AT>GC	LOC_Os02g31960	intron_variant	8
Chr2	18893607	C	T	Transition GC>AT	LOC_Os02g31960	intron_variant	3
Chr2	18893614	A	G	Transition AT>GC	LOC_Os02g31960	splice_region_variant	13
Chr2	18893621	A	G	Transition AT>GC	LOC_Os02g31960	exonic_splice_region_variant	8
Chr2	18893622	T	C	Transition AT>GC	LOC_Os02g31960	exonic_splice_region_variant	11
Chr2	18893630	A	G	Transition AT>GC	LOC_Os02g31960	missense_variant	6
Chr2	18893635	T	C	Transition AT>GC	LOC_Os02g31960	missense_variant	6
Chr2	18893645	T	C	Transition AT>GC	LOC_Os02g31960	missense_variant	12
Chr2	18893662	A	G	Transition AT>GC	LOC_Os02g31960	missense_variant	12
Chr2	18893676	A	G	Transition AT>GC	LOC_Os02g31960	synonymous_variant	17
Chr2	18893681	T	C	Transition AT>GC	LOC_Os02g31960	splice_acceptor_variant	20
Chr2	18893705	A	G	Transition AT>GC	LOC_Os02g31960	intron_variant	14
Chr2	18893707	T	C	Transition AT>GC	LOC_Os02g31960	intron_variant	8
Chr2	18893716	A	G	Transition AT>GC	LOC_Os02g31960	intron_variant	11
Chr2	18893740	T	C	Transition AT>GC	LOC_Os02g31960	intron_variant	12
Chr2	18893757	T	C	Transition AT>GC	LOC_Os02g31960	intron_variant	9
Chr2	18893772	T	C	Transition AT>GC	LOC_Os02g31960	intron_variant	4
Chr2	18893776	A	G	Transition AT>GC	LOC_Os02g31960	intron_variant	9
Chr2	18893783	T	C	Transition AT>GC	LOC_Os02g31960	intron_variant	7
Chr2	18893829	T	C	Transition AT>GC	LOC_Os02g31960	intron_variant	9
Chr2	18893852	A	G	Transition AT>GC	LOC_Os02g31960	intron_variant	6
Chr2	18893854	A	G	Transition AT>GC	LOC_Os02g31960	intron_variant	12
Chr2	18893860	A	G	Transition AT>GC	LOC_Os02g31960	intron_variant	3
Chr2	18893885	A	G	Transition AT>GC	LOC_Os02g31960	missense_variant	18
Chr2	18893898	T	C	Transition AT>GC	LOC_Os02g31960	missense_variant	3
Chr2	18893907	T	C	Transition AT>GC	LOC_Os02g31960	synonymous_variant	6
Chr2	18893919	A	G	Transition AT>GC	LOC_Os02g31960	synonymous_variant	13
Chr2	18893926	C	T	Transition GC>AT	LOC_Os02g31960	missense_variant	3
Chr2	18893933	T	C	Transition AT>GC	LOC_Os02g31960	splice_acceptor_variant	11
Chr2	18893957	T	C	Transition AT>GC	LOC_Os02g31960	intron_variant	7
Chr2	18893975	A	G	Transition AT>GC	LOC_Os02g31960	intron_variant	8
Chr2	18894009	A	G	Transition AT>GC	LOC_Os02g31960	intron_variant	30
Chr2	18894151	A	G	Transition AT>GC	LOC_Os02g31960	missense_variant	8
Chr2	18894186	A	G	Transition AT>GC	LOC_Os02g31960	synonymous_variant	36
Chr2	18894191	A	G	Transition AT>GC	LOC_Os02g31960	missense_variant	14
Chr2	18894199	T	C	Transition AT>GC	LOC_Os02g31960	splice_acceptor_variant	40
Chr2	18894203	A	G	Transition AT>GC	LOC_Os02g31960	splice_region_variant	4
Chr2	18894212	A	G	Transition AT>GC	LOC_Os02g31960	intron_variant	34
Chr2	18894227	C	T	Transition GC>AT	LOC_Os02g31960	intron_variant	39
Chr2	18894279	A	G	Transition AT>GC	LOC_Os02g31960	intron_variant	8
Chr2	18894290	A	G	Transition AT>GC	LOC_Os02g31960	intron_variant	9
Chr2	18894316	T	C	Transition AT>GC	LOC_Os02g31960	intron_variant	5
Chr2	18894335	A	G	Transition AT>GC	LOC_Os02g31960	intron_variant	7
Chr2	18894358	A	G	Transition AT>GC	LOC_Os02g31960	intron_variant	11
Chr2	18894360	T	C	Transition AT>GC	LOC_Os02g31960	intron_variant	3
Chr2	18894372	A	G	Transition AT>GC	LOC_Os02g31960	intron_variant	4
Chr2	18894397	A	G	Transition AT>GC	LOC_Os02g31960	intron_variant	14
Chr2	18894459	A	G	Transition AT>GC	LOC_Os02g31960	intron_variant	14
Chr2	18894471	T	C	Transition AT>GC	LOC_Os02g31960	intron_variant	11
Chr2	18894540	A	G	Transition AT>GC	LOC_Os02g31960	intron_variant	6
Chr2	18894546	T	C	Transition AT>GC	LOC_Os02g31960	intron_variant	6
Chr2	18894564	A	G	Transition AT>GC	LOC_Os02g31960	intron_variant	7
Chr2	18894598	T	C	Transition AT>GC	LOC_Os02g31960	intron_variant	7
Chr2	18894639	A	G	Transition AT>GC	LOC_Os02g31960	intron_variant	11
Chr2	18894652	T	C	Transition AT>GC	LOC_Os02g31960	splice_region_variant	7
Chr2	18894655	A	G	Transition AT>GC	LOC_Os02g31960	splice_region_variant	6
Chr2	18894661	A	G	Transition AT>GC	LOC_Os02g31960	exonic_splice_region_variant	9
Chr2	18894689	T	C	Transition AT>GC	LOC_Os02g31960	missense_variant	7
Chr2	18894704	A	G	Transition AT>GC	LOC_Os02g31960	missense_variant	8
Chr2	18894706	A	G	Transition AT>GC	LOC_Os02g31960	synonymous_variant	6
Chr2	18894716	T	C	Transition AT>GC	LOC_Os02g31960	missense_variant	7
Chr2	18894721	T	C	Transition AT>GC	LOC_Os02g31960	splice_acceptor_variant	11
Chr2	18894724	A	G	Transition AT>GC	LOC_Os02g31960	splice_region_variant	8
Chr2	18894747	A	G	Transition AT>GC	LOC_Os02g31960	intron_variant	6
Chr2	18894755	T	C	Transition AT>GC	LOC_Os02g31960	intron_variant	4
Chr2	18894784	T	C	Transition AT>GC	LOC_Os02g31960	intron_variant	11
Chr2	18894815	A	G	Transition AT>GC	LOC_Os02g31960	intron_variant	8
Chr2	18894817	A	G	Transition AT>GC	LOC_Os02g31960	intron_variant	12
Chr2	18894843	A	G	Transition AT>GC	LOC_Os02g31960	intron_variant	9
Chr2	18894851	A	G	Transition AT>GC	LOC_Os02g31960	intron_variant	6
Chr2	18894885	A	G	Transition AT>GC	LOC_Os02g31960	intron_variant	8
Chr2	18894893	T	C	Transition AT>GC	LOC_Os02g31960	intron_variant	3
Chr2	18894906	T	C	Transition AT>GC	LOC_Os02g31960	intron_variant	16
Chr2	18894912	A	G	Transition AT>GC	LOC_Os02g31960	intron_variant	12
Chr2	18894946	A	G	Transition AT>GC	LOC_Os02g31960	intron_variant	9
Chr2	18894948	A	G	Transition AT>GC	LOC_Os02g31960	intron_variant	4
Chr2	18894954	A	G	Transition AT>GC	LOC_Os02g31960	splice_region_variant	7
Chr2	18894972	T	C	Transition AT>GC	LOC_Os02g31960	missense_variant	15
Chr2	18894995	T	C	Transition AT>GC	LOC_Os02g31960	missense_variant	8
Chr2	18895004	T	C	Transition AT>GC	LOC_Os02g31960	missense_variant	8
Chr2	18895024	T	C	Transition AT>GC	LOC_Os02g31960	synonymous_variant	9
Chr2	18895052	T	C	Transition AT>GC	LOC_Os02g31960	intron_variant	6
Chr2	18895058	T	C	Transition AT>GC	LOC_Os02g31960	intron_variant	10
Chr2	18895111	T	C	Transition AT>GC	LOC_Os02g31960	intron_variant	24
Chr2	18895124	T	C	Transition AT>GC	LOC_Os02g31960	exonic_splice_region_variant	5
Chr2	18895139	T	C	Transition AT>GC	LOC_Os02g31960	missense_variant	6
Chr2	18895146	T	C	Transition AT>GC	LOC_Os02g31960	missense_variant	8
Chr2	18895181	A	G	Transition AT>GC	LOC_Os02g31960	splice_region_variant	10
Chr2	18895184	T	C	Transition AT>GC	LOC_Os02g31960	splice_region_variant	14
Chr2	18895188	A	G	Transition AT>GC	LOC_Os02g31960	intron_variant	19
Chr2	18895212	G	A	Transition GC>AT	LOC_Os02g31960	intron_variant	4
Chr2	18895261	T	C	Transition AT>GC	LOC_Os02g31960	intron_variant	5
Chr2	18895263	C	T	Transition GC>AT	LOC_Os02g31960	intron_variant	4
Chr2	18895269	T	C	Transition AT>GC	LOC_Os02g31960	intron_variant	12
Chr2	18895271	A	G	Transition AT>GC	LOC_Os02g31960	intron_variant	11
Chr2	18895273	A	G	Transition AT>GC	LOC_Os02g31960	intron_variant	10
Chr2	18895279	A	G	Transition AT>GC	LOC_Os02g31960	intron_variant	7
Chr2	18895326	A	G	Transition AT>GC	LOC_Os02g31960	splice_region_variant	18
Chr2	18895351	A	G	Transition AT>GC	LOC_Os02g31960	missense_variant	24
Chr2	18895355	T	C	Transition AT>GC	LOC_Os02g31960	synonymous_variant	10
Chr2	18895357	A	G	Transition AT>GC	LOC_Os02g31960	missense_variant	6
Chr2	18895374	T	C	Transition AT>GC	LOC_Os02g31960	splice_acceptor_variant	8
Chr2	28716602	C	A	Transversion other	AN=2	intergenic_variant	9
Chr2	28716606	C	T	Transition GC>AT	AN=2	intergenic_variant	9
Chr2	35170456	A	G	Transition AT>GC	LOC_Os02g57400	3_prime_UTR_variant	4
Chr2	35170485	T	C	Transition AT>GC	LOC_Os02g57400	3_prime_UTR_variant	9
Chr2	35170511	A	G	Transition AT>GC	LOC_Os02g57400	3_prime_UTR_variant	10
Chr2	35170547	T	C	Transition AT>GC	LOC_Os02g57400	3_prime_UTR_variant	4
Chr2	35170552	A	G	Transition AT>GC	LOC_Os02g57400	3_prime_UTR_variant	6
Chr2	35170574	A	G	Transition AT>GC	LOC_Os02g57400	3_prime_UTR_variant	5
Chr2	35170608	A	G	Transition AT>GC	LOC_Os02g57400	3_prime_UTR_variant	9
Chr2	35170664	A	G	Transition AT>GC	LOC_Os02g57400	missense_variant	6
Chr2	35170676	A	G	Transition AT>GC	LOC_Os02g57400	missense_variant	9
Chr2	35170692	T	C	Transition AT>GC	LOC_Os02g57400	missense_variant	4
Chr2	35170748	T	C	Transition AT>GC	LOC_Os02g57400	missense_variant	12
Chr2	35170757	T	C	Transition AT>GC	LOC_Os02g57400	missense_variant	4
Chr2	35170790	T	C	Transition AT>GC	LOC_Os02g57400	missense_variant	7
Chr2	35170792	T	C	Transition AT>GC	LOC_Os02g57400	synonymous_variant	7
Chr2	35170815	T	C	Transition AT>GC	LOC_Os02g57400	missense_variant	3
Chr2	35170821	T	C	Transition AT>GC	LOC_Os02g57400	missense_variant	5
Chr2	35170829	T	C	Transition AT>GC	LOC_Os02g57400	missense_variant	12
Chr2	35170931	T	C	Transition AT>GC	LOC_Os02g57400	intron_variant	3
Chr2	35170962	T	C	Transition AT>GC	LOC_Os02g57400	downstream_transcript_variant	8
Chr2	35170966	A	G	Transition AT>GC	LOC_Os02g57400	downstream_transcript_variant	8
Chr2	35170987	A	G	Transition AT>GC	LOC_Os02g57400	downstream_transcript_variant	10
Chr2	35170990	T	C	Transition AT>GC	LOC_Os02g57400	downstream_transcript_variant	13
Chr2	35171053	T	C	Transition AT>GC	LOC_Os02g57400	downstream_transcript_variant	7
Chr2	35171057	T	C	Transition AT>GC	LOC_Os02g57400	downstream_transcript_variant	7
Chr2	35171063	A	G	Transition AT>GC	LOC_Os02g57400	downstream_transcript_variant	7
Chr2	35171065	A	T	Transversion other	LOC_Os02g57400	downstream_transcript_variant	3
Chr2	35171123	T	C	Transition AT>GC	LOC_Os02g57400	synonymous_variant	9
Chr2	35171162	A	G	Transition AT>GC	LOC_Os02g57400	synonymous_variant	10
Chr2	35171178	T	C	Transition AT>GC	LOC_Os02g57400	missense_variant	7
Chr2	35171220	T	C	Transition AT>GC	LOC_Os02g57400	splice_acceptor_variant	8
Chr2	35171229	A	G	Transition AT>GC	LOC_Os02g57400	downstream_transcript_variant	13
Chr2	35171402	A	G	Transition AT>GC	LOC_Os02g57400	3_prime_UTR_variant	3
Chr2	35171485	A	G	Transition AT>GC	LOC_Os02g57400	splice_region_variant	6
Chr2	35171490	T	C	Transition AT>GC	LOC_Os02g57400	exonic_splice_region_variant	5
Chr2	35171527	A	G	Transition AT>GC	LOC_Os02g57400	missense_variant	12
Chr2	35171602	T	C	Transition AT>GC	LOC_Os02g57400	missense_variant	15
Chr2	35171606	A	G	Transition AT>GC	LOC_Os02g57400	synonymous_variant	3
Chr2	35171611	T	C	Transition AT>GC	LOC_Os02g57400	missense_variant	13
Chr2	35171658	A	G	Transition AT>GC	LOC_Os02g57400	missense_variant	9
Chr2	35171711	A	G	Transition AT>GC	LOC_Os02g57400	synonymous_variant	15
Chr2	35171757	T	C	Transition AT>GC	LOC_Os02g57400	missense_variant	6
Chr2	35171761	A	G	Transition AT>GC	LOC_Os02g57400	missense_variant	6
Chr2	35171770	T	C	Transition AT>GC	LOC_Os02g57400	missense_variant	13
Chr2	35171772	A	G	Transition AT>GC	LOC_Os02g57400	missense_variant	6
Chr2	35171820	T	C	Transition AT>GC	LOC_Os02g57400	missense_variant	14
Chr2	35171871	C	T	Transition GC>AT	LOC_Os02g57400	missense_variant	37
Chr2	35171902	C	A	Transversion other	LOC_Os02g57400	missense_variant	9
Chr2	35171906	A	G	Transition AT>GC	LOC_Os02g57400	synonymous_variant	10
Chr2	35171950	T	C	Transition AT>GC	LOC_Os02g57400	missense_variant	10
Chr2	35171967	A	C	Transversion other	LOC_Os02g57400	missense_variant	24
Chr2	35171988	A	C	Transversion other	LOC_Os02g57400	missense_variant	10
Chr2	35171997	T	C	Transition AT>GC	LOC_Os02g57400	missense_variant	5
Chr2	35172027	A	G	Transition AT>GC	LOC_Os02g57400	missense_variant	5
Chr2	35172029	A	G	Transition AT>GC	LOC_Os02g57400	synonymous_variant	5
Chr2	35172033	T	C	Transition AT>GC	LOC_Os02g57400	missense_variant	11
Chr2	35172038	T	C	Transition AT>GC	LOC_Os02g57400	synonymous_variant	16
Chr2	35172059	C	T	Transition GC>AT	LOC_Os02g57400	synonymous_variant	3
Chr2	35172120	A	G	Transition AT>GC	LOC_Os02g57400	missense_variant	10
Chr2	35172121	T	C	Transition AT>GC	LOC_Os02g57400	missense_variant	13
Chr2	35172131	A	G	Transition AT>GC	LOC_Os02g57400	synonymous_variant	17
Chr2	35172137	A	G	Transition AT>GC	LOC_Os02g57400	synonymous_variant	12
Chr2	35172151	T	C	Transition AT>GC	LOC_Os02g57400	missense_variant	15
Chr2	35172153	T	C	Transition AT>GC	LOC_Os02g57400	missense_variant	8
Chr2	35172155	T	C	Transition AT>GC	LOC_Os02g57400	synonymous_variant	9
Chr2	35172162	T	C	Transition AT>GC	LOC_Os02g57400	missense_variant	10
Chr2	35172201	T	C	Transition AT>GC	LOC_Os02g57400	missense_variant	7
Chr2	35172217	C	T	Transition GC>AT	LOC_Os02g57400	missense_variant	3
Chr2	35172244	A	G	Transition AT>GC	LOC_Os02g57400	intron_variant	4
Chr2	35172266	T	C	Transition AT>GC	LOC_Os02g57400	intron_variant	8
Chr2	35172337	T	C	Transition AT>GC	LOC_Os02g57400	missense_variant	11
Chr2	35172413	T	C	Transition AT>GC	LOC_Os02g57400	missense_variant	6
Chr2	35172431	A	C	Transversion other	LOC_Os02g57400	missense_variant	11
Chr2	35172496	T	C	Transition AT>GC	LOC_Os02g57400	missense_variant	5
Chr2	35172553	A	G	Transition AT>GC	LOC_Os02g57400	missense_variant	8
Chr2	35172586	T	C	Transition AT>GC	LOC_Os02g57400	missense_variant	5
Chr2	35172624	T	C	Transition AT>GC	LOC_Os02g57400	synonymous_variant	8
Chr2	35172749	A	G	Transition AT>GC	LOC_Os02g57400	5_prime_UTR_variant	6
Chr2	35172830	G	A	Transition GC>AT	LOC_Os02g57400	5_prime_UTR_variant	13
Chr2	35172849	A	G	Transition AT>GC	LOC_Os02g57400	5_prime_UTR_variant	4
Chr2	35172876	T	C	Transition AT>GC	LOC_Os02g57400	5_prime_UTR_variant	7
Chr2	35172907	T	C	Transition AT>GC	LOC_Os02g57400	5_prime_UTR_variant	12
Chr2	35172931	T	C	Transition AT>GC	LOC_Os02g57400	5_prime_UTR_variant	4
Chr2	35172942	A	G	Transition AT>GC	LOC_Os02g57400	5_prime_UTR_variant	12
Chr2	35172947	T	C	Transition AT>GC	LOC_Os02g57400	5_prime_UTR_variant	6
Chr2	35172966	T	C	Transition AT>GC	LOC_Os02g57400	5_prime_UTR_variant	7
Chr2	35172979	T	C	Transition AT>GC	LOC_Os02g57400	5_prime_UTR_variant	5
Chr2	35172985	A	G	Transition AT>GC	LOC_Os02g57400	5_prime_UTR_variant	4
Chr2	35173029	T	C	Transition AT>GC	LOC_Os02g57400	5_prime_UTR_variant	5
Chr2	35173033	A	G	Transition AT>GC	LOC_Os02g57400	5_prime_UTR_variant	8
Chr2	35173038	A	G	Transition AT>GC	LOC_Os02g57400	5_prime_UTR_variant	4
Chr2	35173058	T	C	Transition AT>GC	LOC_Os02g57400	5_prime_UTR_variant	23
Chr2	35173060	T	C	Transition AT>GC	LOC_Os02g57400	5_prime_UTR_variant	5
Chr2	35173062	T	C	Transition AT>GC	LOC_Os02g57400	5_prime_UTR_variant	8
Chr2	35173074	T	C	Transition AT>GC	LOC_Os02g57400	splice_acceptor_variant	9
Chr2	35173077	A	G	Transition AT>GC	LOC_Os02g57400	splice_region_variant	10
Chr2	35173094	T	C	Transition AT>GC	LOC_Os02g57400	5_prime_UTR_variant	4
Chr2	35173097	A	G	Transition AT>GC	LOC_Os02g57400	5_prime_UTR_variant	14
Chr2	35173105	A	G	Transition AT>GC	LOC_Os02g57400	5_prime_UTR_variant	19
Chr2	35173129	A	G	Transition AT>GC	LOC_Os02g57400	5_prime_UTR_variant	11
Chr2	35173140	T	C	Transition AT>GC	LOC_Os02g57400	5_prime_UTR_variant	22
Chr2	35173156	T	C	Transition AT>GC	LOC_Os02g57400	5_prime_UTR_variant	4
Chr2	35173179	T	C	Transition AT>GC	LOC_Os02g57400	5_prime_UTR_variant	11
Chr2	35173188	T	C	Transition AT>GC	LOC_Os02g57400	5_prime_UTR_variant	9
Chr2	35173203	A	G	Transition AT>GC	LOC_Os02g57400	5_prime_UTR_variant	15
Chr2	35173220	T	C	Transition AT>GC	LOC_Os02g57400	splice_region_variant	6
Chr2	35173222	T	C	Transition AT>GC	LOC_Os02g57400	splice_region_variant	13
Chr2	35173224	A	G	Transition AT>GC	LOC_Os02g57400	splice_donor_variant	5
Chr2	35173231	A	G	Transition AT>GC	LOC_Os02g57400	5_prime_UTR_variant	5
Chr2	35173246	A	G	Transition AT>GC	LOC_Os02g57400	5_prime_UTR_variant	16
Chr2	35173289	T	C	Transition AT>GC	LOC_Os02g57400	5_prime_UTR_variant	9
Chr2	35173291	A	G	Transition AT>GC	LOC_Os02g57400	5_prime_UTR_variant	14
Chr2	35173310	T	C	Transition AT>GC	LOC_Os02g57400	5_prime_UTR_variant	9
Chr2	35173322	A	G	Transition AT>GC	LOC_Os02g57400	5_prime_UTR_variant	7
Chr2	35173397	A	G	Transition AT>GC	LOC_Os02g57400	5_prime_UTR_variant	18
Chr2	35173444	T	C	Transition AT>GC	LOC_Os02g57400	5_prime_UTR_variant	10
Chr2	35173453	T	C	Transition AT>GC	LOC_Os02g57400	5_prime_UTR_variant	13
Chr2	35173465	A	G	Transition AT>GC	LOC_Os02g57400	5_prime_UTR_variant	7
Chr2	35173475	T	C	Transition AT>GC	LOC_Os02g57400	5_prime_UTR_variant	8
Chr2	35173487	A	G	Transition AT>GC	LOC_Os02g57400	5_prime_UTR_variant	9
Chr2	35173494	A	G	Transition AT>GC	LOC_Os02g57400	5_prime_UTR_variant	14
Chr2	35173511	T	C	Transition AT>GC	LOC_Os02g57400	splice_acceptor_variant	7
Chr2	35173514	T	C	Transition AT>GC	LOC_Os02g57400	splice_region_variant	6
Chr2	35173527	A	G	Transition AT>GC	LOC_Os02g57400	intron_variant	14
Chr2	35173529	A	G	Transition AT>GC	LOC_Os02g57400	intron_variant	8
Chr2	35173550	T	C	Transition AT>GC	LOC_Os02g57400	intron_variant	11
Chr2	35173551	T	C	Transition AT>GC	LOC_Os02g57400	intron_variant	11
Chr2	35173560	A	G	Transition AT>GC	LOC_Os02g57400	intron_variant	14
Chr2	35173597	T	G	Transversion other	LOC_Os02g57400	intron_variant	12
Chr2	35174466	A	G	Transition AT>GC	LOC_Os02g57400	intron_variant	10
Chr2	35174531	A	G	Transition AT>GC	LOC_Os02g57400	intron_variant	7
Chr2	35174532	G	A	Transition GC>AT	LOC_Os02g57400	intron_variant	3
Chr2	35174533	A	G	Transition AT>GC	LOC_Os02g57400	intron_variant	6
Chr2	35174541	A	C	Transversion other	LOC_Os02g57400	intron_variant	41
Chr2	35174551	G	T	Transversion other	LOC_Os02g57400	intron_variant	3
Chr2	35174578	A	G	Transition AT>GC	LOC_Os02g57400	intron_variant	15
Chr2	35174665	G	A	Transition GC>AT	LOC_Os02g57400	5_prime_UTR_variant	3
Chr2	35174668	G	A	Transition GC>AT	LOC_Os02g57400	5_prime_UTR_variant	3
Chr2	35174740	C	T	Transition GC>AT	LOC_Os02g57400	5_prime_UTR_variant	7
Chr2	35174743	C	T	Transition GC>AT	LOC_Os02g57400	5_prime_UTR_variant	6
Chr2	35174746	C	T	Transition GC>AT	LOC_Os02g57400	5_prime_UTR_variant	6
Chr2	35174777	T	C	Transition AT>GC	LOC_Os02g57400	splice_acceptor_variant	20
Chr2	35174799	A	G	Transition AT>GC	LOC_Os02g57400	5_prime_UTR_variant	6
Chr2	35174849	T	G	Transversion other	LOC_Os02g57400	splice_region_variant	18
Chr2	35174940	C	T	Transition GC>AT	LOC_Os02g57400	5_prime_UTR_variant	3
Chr2	35174943	T	G	Transversion other	LOC_Os02g57400	5_prime_UTR_variant	21
Chr2	35174961	T	G	Transversion other	LOC_Os02g57400	5_prime_UTR_variant	26
Chr2	35175103	T	C	Transition AT>GC	LOC_Os02g57400	5_prime_UTR_variant	8
Chr2	35175107	T	C	Transition AT>GC	LOC_Os02g57400	5_prime_UTR_variant	6
Chr2	35175109	T	C	Transition AT>GC	LOC_Os02g57400	5_prime_UTR_variant	6
Chr2	35175228	T	C	Transition AT>GC	LOC_Os02g57400	5_prime_UTR_variant	6
Chr2	35175255	T	C	Transition AT>GC	LOC_Os02g57400	upstream_transcript_variant	8
Chr2	35175265	T	C	Transition AT>GC	LOC_Os02g57400	upstream_transcript_variant	6
Chr2	35175298	C	T	Transition GC>AT	LOC_Os02g57400	upstream_transcript_variant	17
Chr3	2369175	G	A	Transition GC>AT	LOC_Os03g04920	stop_gained	21
Chr3	2369228	A	G	Transition AT>GC	LOC_Os03g04920	missense_variant	9
Chr3	2369242	A	G	Transition AT>GC	LOC_Os03g04920	synonymous_variant	6
Chr3	2369254	T	C	Transition AT>GC	LOC_Os03g04920	synonymous_variant	13
Chr3	2369264	T	C	Transition AT>GC	LOC_Os03g04920	missense_variant	7
Chr3	2369292	A	G	Transition AT>GC	LOC_Os03g04920	missense_variant	3
Chr3	2369298	A	G	Transition AT>GC	LOC_Os03g04920	missense_variant	12
Chr3	2369307	A	T	Transversion other	LOC_Os03g04920	missense_variant	7
Chr3	2369322	A	G	Transition AT>GC	LOC_Os03g04920	missense_variant	4
Chr3	2369331	T	C	Transition AT>GC	LOC_Os03g04920	missense_variant	7
Chr3	2369357	T	C	Transition AT>GC	LOC_Os03g04920	missense_variant	5
Chr3	2369362	T	C	Transition AT>GC	LOC_Os03g04920	synonymous_variant	5
Chr3	2369364	A	G	Transition AT>GC	LOC_Os03g04920	missense_variant	10
Chr3	2369380	T	C	Transition AT>GC	LOC_Os03g04920	synonymous_variant	5
Chr3	2369394	T	C	Transition AT>GC	LOC_Os03g04920	missense_variant	4
Chr3	2369397	A	G	Transition AT>GC	LOC_Os03g04920	missense_variant	10
Chr3	2369406	T	C	Transition AT>GC	LOC_Os03g04920	missense_variant	8
Chr3	2369427	T	C	Transition AT>GC	LOC_Os03g04920	missense_variant	15
Chr3	2369432	A	G	Transition AT>GC	LOC_Os03g04920	missense_variant	7
Chr3	2369445	A	G	Transition AT>GC	LOC_Os03g04920	missense_variant	4
Chr3	2369449	C	T	Transition GC>AT	LOC_Os03g04920	synonymous_variant	3
Chr3	2369455	T	C	Transition AT>GC	LOC_Os03g04920	synonymous_variant	3
Chr3	2369482	T	C	Transition AT>GC	LOC_Os03g04920	synonymous_variant	3
Chr3	2369484	A	G	Transition AT>GC	LOC_Os03g04920	missense_variant	7
Chr3	2369523	A	G	Transition AT>GC	LOC_Os03g04920	missense_variant	8
Chr3	2369525	A	G	Transition AT>GC	LOC_Os03g04920	missense_variant	11
Chr3	2369547	A	G	Transition AT>GC	LOC_Os03g04920	missense_variant	3
Chr3	2369562	T	C	Transition AT>GC	LOC_Os03g04920	missense_variant	9
Chr3	2369564	A	G	Transition AT>GC	LOC_Os03g04920	missense_variant	5
Chr3	2369575	T	C	Transition AT>GC	LOC_Os03g04920	synonymous_variant	4
Chr3	2369577	T	C	Transition AT>GC	LOC_Os03g04920	missense_variant	7
Chr3	2369579	A	G	Transition AT>GC	LOC_Os03g04920	missense_variant	9
Chr3	2369606	A	G	Transition AT>GC	LOC_Os03g04920	missense_variant	8
Chr3	2369624	T	C	Transition AT>GC	LOC_Os03g04920	missense_variant	5
Chr3	2369648	A	G	Transition AT>GC	LOC_Os03g04920	missense_variant	6
Chr3	2369664	T	C	Transition AT>GC	LOC_Os03g04920	missense_variant	8
Chr3	2369672	A	G	Transition AT>GC	LOC_Os03g04920	missense_variant	4
Chr3	2369682	A	G	Transition AT>GC	LOC_Os03g04920	missense_variant	9
Chr3	2369688	A	G	Transition AT>GC	LOC_Os03g04920	missense_variant	8
Chr3	2369700	A	G	Transition AT>GC	LOC_Os03g04920	missense_variant	8
Chr3	2369713	C	T	Transition GC>AT	LOC_Os03g04920	synonymous_variant	6
Chr3	2369721	A	G	Transition AT>GC	LOC_Os03g04920	missense_variant	7
Chr3	2369839	T	C	Transition AT>GC	LOC_Os03g04920	synonymous_variant	7
Chr3	2369853	A	G	Transition AT>GC	LOC_Os03g04920	missense_variant	26
Chr3	2369882	T	C	Transition AT>GC	LOC_Os03g04920	missense_variant	5
Chr3	2369906	A	G	Transition AT>GC	LOC_Os03g04920	missense_variant	12
Chr3	2369911	A	G	Transition AT>GC	LOC_Os03g04920	synonymous_variant	13
Chr3	2369946	A	G	Transition AT>GC	LOC_Os03g04920	missense_variant	6
Chr3	2369955	A	G	Transition AT>GC	LOC_Os03g04920	missense_variant	15
Chr3	2369966	A	G	Transition AT>GC	LOC_Os03g04920	missense_variant	14
Chr3	2369984	A	G	Transition AT>GC	LOC_Os03g04920	missense_variant	6
Chr3	2370030	A	G	Transition AT>GC	LOC_Os03g04920	missense_variant	7
Chr3	2370061	A	G	Transition AT>GC	LOC_Os03g04920	synonymous_variant	14
Chr3	2370068	T	C	Transition AT>GC	LOC_Os03g04920	missense_variant	11
Chr3	2370132	T	C	Transition AT>GC	LOC_Os03g04920	missense_variant	6
Chr3	2370197	T	C	Transition AT>GC	LOC_Os03g04920	missense_variant	6
Chr3	2370238	T	C	Transition AT>GC	LOC_Os03g04920	synonymous_variant	9
Chr3	2370274	A	G	Transition AT>GC	LOC_Os03g04920	synonymous_variant	8
Chr3	2370281	A	G	Transition AT>GC	LOC_Os03g04920	missense_variant	6
Chr3	2370285	T	C	Transition AT>GC	LOC_Os03g04920	missense_variant	10
Chr3	2370375	T	C	Transition AT>GC	LOC_Os03g04920	missense_variant	4
Chr3	2370413	T	C	Transition AT>GC	LOC_Os03g04920	missense_variant	8
Chr3	2370418	T	C	Transition AT>GC	LOC_Os03g04920	synonymous_variant	7
Chr3	2370430	T	C	Transition AT>GC	LOC_Os03g04920	synonymous_variant	4
Chr3	2370446	T	C	Transition AT>GC	LOC_Os03g04920	synonymous_variant	8
Chr3	2370478	G	A	Transition GC>AT	LOC_Os03g04920	synonymous_variant	29
Chr3	2370480	G	A	Transition GC>AT	LOC_Os03g04920	missense_variant	41
Chr3	2370523	A	G	Transition AT>GC	LOC_Os03g04920	intron_variant	40
Chr3	2370571	A	G	Transition AT>GC	LOC_Os03g04920	missense_variant	13
Chr3	2370642	T	C	Transition AT>GC	LOC_Os03g04920	synonymous_variant	6
Chr3	2370656	A	G	Transition AT>GC	LOC_Os03g04920	missense_variant	7
Chr3	2370685	G	A	Transition GC>AT	LOC_Os03g04920	missense_variant	3
Chr3	2370715	C	T	Transition GC>AT	LOC_Os03g04920	missense_variant	4
Chr3	2370731	A	G	Transition AT>GC	LOC_Os03g04920	missense_variant	12
Chr3	2370744	T	C	Transition AT>GC	LOC_Os03g04920	synonymous_variant	7
Chr3	2370773	A	G	Transition AT>GC	LOC_Os03g04920	missense_variant	20
Chr3	2370784	G	A	Transition GC>AT	LOC_Os03g04920	missense_variant	3
Chr3	2370788	A	G	Transition AT>GC	LOC_Os03g04920	missense_variant	13
Chr3	2370963	A	G	Transition AT>GC	LOC_Os03g04920	splice_acceptor_variant	16
Chr3	2370965	G	A	Transition GC>AT	LOC_Os03g04920	exonic_splice_region_variant	3
Chr3	2371039	T	C	Transition AT>GC	LOC_Os03g04920	synonymous_variant	9
Chr3	2371099	A	G	Transition AT>GC	LOC_Os03g04920	intron_variant	9
Chr3	2371210	T	C	Transition AT>GC	LOC_Os03g04920	intron_variant	8
Chr3	2371212	T	C	Transition AT>GC	LOC_Os03g04920	intron_variant	4
Chr3	2371233	T	C	Transition AT>GC	LOC_Os03g04920	intron_variant	16
Chr3	2371236	A	G	Transition AT>GC	LOC_Os03g04920	splice_region_variant	15
Chr3	2371242	A	G	Transition AT>GC	LOC_Os03g04920	splice_acceptor_variant	15
Chr3	2371300	T	C	Transition AT>GC	LOC_Os03g04920	synonymous_variant	15
Chr3	2371304	A	G	Transition AT>GC	LOC_Os03g04920	missense_variant	6
Chr3	2371330	T	C	Transition AT>GC	LOC_Os03g04920	synonymous_variant	8
Chr3	2371349	A	G	Transition AT>GC	LOC_Os03g04920	missense_variant	12
Chr3	2371384	T	C	Transition AT>GC	LOC_Os03g04920	synonymous_variant	14
Chr3	2371386	T	C	Transition AT>GC	LOC_Os03g04920	missense_variant	11
Chr3	2371424	A	G	Transition AT>GC	LOC_Os03g04920	missense_variant	6
Chr3	2371440	T	C	Transition AT>GC	LOC_Os03g04920	missense_variant	4
Chr3	2371452	T	C	Transition AT>GC	LOC_Os03g04920	missense_variant	9
Chr3	2371472	T	C	Transition AT>GC	LOC_Os03g04920	missense_variant	6
Chr3	2371487	A	G	Transition AT>GC	LOC_Os03g04920	missense_variant	4
Chr3	2371497	A	G	Transition AT>GC	LOC_Os03g04920	missense_variant	9
Chr3	2371506	A	G	Transition AT>GC	LOC_Os03g04920	missense_variant	4
Chr3	2371510	T	C	Transition AT>GC	LOC_Os03g04920	synonymous_variant	8
Chr3	2371554	A	G	Transition AT>GC	LOC_Os03g04920	missense_variant	8
Chr3	2371615	A	G	Transition AT>GC	LOC_Os03g04920	synonymous_variant	11
Chr3	2371635	T	C	Transition AT>GC	LOC_Os03g04920	missense_variant	10
Chr3	2371649	T	C	Transition AT>GC	LOC_Os03g04920	missense_variant	12
Chr3	2371717	A	G	Transition AT>GC	LOC_Os03g04920	synonymous_variant	19
Chr3	2371724	A	G	Transition AT>GC	LOC_Os03g04920	missense_variant	4
Chr3	2371728	A	G	Transition AT>GC	LOC_Os03g04920	missense_variant	7
Chr3	2371732	T	C	Transition AT>GC	LOC_Os03g04920	synonymous_variant	10
Chr3	2371734	T	C	Transition AT>GC	LOC_Os03g04920	missense_variant	7
Chr3	2371755	T	C	Transition AT>GC	LOC_Os03g04920	missense_variant	15
Chr3	2371757	T	C	Transition AT>GC	LOC_Os03g04920	missense_variant	6
Chr3	2371793	A	G	Transition AT>GC	LOC_Os03g04920	missense_variant	10
Chr3	2371812	C	A	Transversion other	LOC_Os03g04920	missense_variant	14
Chr3	2371861	T	C	Transition AT>GC	LOC_Os03g04920	synonymous_variant	18
Chr3	2371863	T	C	Transition AT>GC	LOC_Os03g04920	missense_variant	4
Chr3	2371880	T	C	Transition AT>GC	LOC_Os03g04920	missense_variant	14
Chr3	2371883	T	C	Transition AT>GC	LOC_Os03g04920	missense_variant	4
Chr3	2371976	T	G	Transversion other	LOC_Os03g04920	intron_variant	44
Chr3	2372158	T	G	Transversion other	LOC_Os03g04920	missense_variant	29
Chr3	2372179	T	G	Transversion other	LOC_Os03g04920	splice_donor_variant	13
Chr3	2372236	A	G	Transition AT>GC	LOC_Os03g04920	intron_variant	9
Chr3	2372239	T	C	Transition AT>GC	LOC_Os03g04920	intron_variant	10
Chr3	2372243	A	G	Transition AT>GC	LOC_Os03g04920	intron_variant	10
Chr3	2372246	T	C	Transition AT>GC	LOC_Os03g04920	intron_variant	8
Chr3	2372279	T	C	Transition AT>GC	LOC_Os03g04920	intron_variant	8
Chr3	2372484	A	G	Transition AT>GC	LOC_Os03g04920	missense_variant	6
Chr3	2372513	T	C	Transition AT>GC	LOC_Os03g04920	synonymous_variant	4
Chr3	2372543	A	G	Transition AT>GC	LOC_Os03g04920	synonymous_variant	6
Chr3	2372652	T	C	Transition AT>GC	LOC_Os03g04920	splice_region_variant	10
Chr3	2372664	T	C	Transition AT>GC	LOC_Os03g04920	intron_variant	6
Chr3	2372666	A	G	Transition AT>GC	LOC_Os03g04920	intron_variant	9
Chr3	2372805	C	G	Transversion CG>GC	LOC_Os03g04920	missense_variant	21
Chr3	2372930	A	G	Transition AT>GC	LOC_Os03g04920	synonymous_variant	4
Chr3	2372970	T	C	Transition AT>GC	LOC_Os03g04920	missense_variant	11
Chr3	2373018	T	C	Transition AT>GC	LOC_Os03g04920	splice_region_variant	7
Chr3	2373084	A	G	Transition AT>GC	LOC_Os03g04920	intron_variant	3
Chr3	2373096	A	G	Transition AT>GC	LOC_Os03g04920	splice_acceptor_variant	9
Chr3	2373254	A	G	Transition AT>GC	LOC_Os03g04920	missense_variant	31
Chr3	2373743	G	A	Transition GC>AT	LOC_Os03g04920	missense_variant	3
Chr3	2373815	T	C	Transition AT>GC	LOC_Os03g04920	missense_variant	4
Chr3	2374016	A	G	Transition AT>GC	LOC_Os03g04920	missense_variant	9
Chr3	2374038	A	G	Transition AT>GC	LOC_Os03g04920	missense_variant	11
Chr3	2374043	T	C	Transition AT>GC	LOC_Os03g04920	missense_variant	5
Chr3	2374526	A	G	Transition AT>GC	LOC_Os03g04920	downstream_transcript_variant	15
Chr3	2374534	A	G	Transition AT>GC	LOC_Os03g04920	downstream_transcript_variant	22
Chr3	21681924	A	T	Transversion other	LOC_Os03g39000	upstream_transcript_variant	8
Chr3	21682089	G	A	Transition GC>AT	LOC_Os03g39000	missense_variant	3
Chr3	21682129	T	C	Transition AT>GC	LOC_Os03g39000	intron_variant	4
Chr3	21682326	T	C	Transition AT>GC	LOC_Os03g39000	intron_variant	12
Chr3	21682368	A	G	Transition AT>GC	LOC_Os03g39000	intron_variant	3
Chr3	21682778	A	G	Transition AT>GC	LOC_Os03g39000	splice_region_variant	5
Chr3	21682895	A	G	Transition AT>GC	LOC_Os03g39000	intron_variant	43
Chr3	21682903	A	T	Transversion other	LOC_Os03g39000	intron_variant	31
Chr3	21682909	T	C	Transition AT>GC	LOC_Os03g39000	intron_variant	10
Chr3	21682914	T	A	Transversion other	LOC_Os03g39000	intron_variant	6
Chr3	21683275	C	T	Transition GC>AT	LOC_Os03g39000	intron_variant	3
Chr3	21683364	T	G	Transversion other	LOC_Os03g39000	intron_variant	44
Chr3	23849952	A	G	Transition AT>GC	LOC_Os03g42810	upstream_transcript_variant	7
Chr3	23849962	T	C	Transition AT>GC	LOC_Os03g42810	upstream_transcript_variant	6
Chr3	23849969	T	C	Transition AT>GC	LOC_Os03g42810	upstream_transcript_variant	13
Chr3	23850007	A	G	Transition AT>GC	LOC_Os03g42810	5_prime_UTR_variant	8
Chr3	23850021	T	C	Transition AT>GC	LOC_Os03g42810	5_prime_UTR_variant	7
Chr3	23850036	A	G	Transition AT>GC	LOC_Os03g42810	5_prime_UTR_variant	35
Chr3	23850061	A	G	Transition AT>GC	LOC_Os03g42810	5_prime_UTR_variant	9
Chr3	23850063	A	G	Transition AT>GC	LOC_Os03g42810	5_prime_UTR_variant	4
Chr3	23850090	A	G	Transition AT>GC	LOC_Os03g42810	5_prime_UTR_variant	7
Chr3	23850112	T	C	Transition AT>GC	LOC_Os03g42810	missense_variant	7
Chr3	23850135	T	C	Transition AT>GC	LOC_Os03g42810	splice_region_variant	9
Chr3	23850147	A	G	Transition AT>GC	LOC_Os03g42810	intron_variant	6
Chr3	23850155	T	C	Transition AT>GC	LOC_Os03g42810	intron_variant	16
Chr3	23850166	T	C	Transition AT>GC	LOC_Os03g42810	intron_variant	6
Chr3	23850197	T	C	Transition AT>GC	LOC_Os03g42810	intron_variant	8
Chr3	23850205	T	C	Transition AT>GC	LOC_Os03g42810	intron_variant	10
Chr3	23850207	T	C	Transition AT>GC	LOC_Os03g42810	splice_region_variant	12
Chr3	23850215	A	G	Transition AT>GC	LOC_Os03g42810	splice_acceptor_variant	11
Chr3	23850224	A	G	Transition AT>GC	LOC_Os03g42810	missense_variant	3
Chr3	23850226	T	C	Transition AT>GC	LOC_Os03g42810	synonymous_variant	9
Chr3	23850228	A	G	Transition AT>GC	LOC_Os03g42810	missense_variant	6
Chr3	23850231	T	C	Transition AT>GC	LOC_Os03g42810	missense_variant	4
Chr3	23850249	T	C	Transition AT>GC	LOC_Os03g42810	missense_variant	14
Chr3	23850261	A	G	Transition AT>GC	LOC_Os03g42810	missense_variant	5
Chr3	23850265	T	C	Transition AT>GC	LOC_Os03g42810	synonymous_variant	9
Chr3	23850268	A	G	Transition AT>GC	LOC_Os03g42810	synonymous_variant	5
Chr3	23850269	A	G	Transition AT>GC	LOC_Os03g42810	missense_variant	9
Chr3	23850273	A	G	Transition AT>GC	LOC_Os03g42810	missense_variant	8
Chr3	23850308	T	C	Transition AT>GC	LOC_Os03g42810	missense_variant	11
Chr3	23850341	T	C	Transition AT>GC	LOC_Os03g42810	missense_variant	16
Chr3	23850357	A	G	Transition AT>GC	LOC_Os03g42810	missense_variant	9
Chr3	23850362	A	G	Transition AT>GC	LOC_Os03g42810	missense_variant	8
Chr3	23850386	T	C	Transition AT>GC	LOC_Os03g42810	intron_variant	11
Chr3	23850407	A	G	Transition AT>GC	LOC_Os03g42810	intron_variant	5
Chr3	23850431	T	C	Transition AT>GC	LOC_Os03g42810	intron_variant	11
Chr3	23850449	A	G	Transition AT>GC	LOC_Os03g42810	splice_region_variant	11
Chr3	23850457	T	C	Transition AT>GC	LOC_Os03g42810	synonymous_variant	7
Chr3	23850518	T	C	Transition AT>GC	LOC_Os03g42810	synonymous_variant	7
Chr3	23850522	A	G	Transition AT>GC	LOC_Os03g42810	missense_variant	7
Chr3	23850538	T	C	Transition AT>GC	LOC_Os03g42810	synonymous_variant	7
Chr3	23850543	T	C	Transition AT>GC	LOC_Os03g42810	missense_variant	9
Chr3	23850547	A	G	Transition AT>GC	LOC_Os03g42810	synonymous_variant	14
Chr3	23850571	T	C	Transition AT>GC	LOC_Os03g42810	synonymous_variant	6
Chr3	23850573	A	G	Transition AT>GC	LOC_Os03g42810	missense_variant	5
Chr3	23850575	A	G	Transition AT>GC	LOC_Os03g42810	missense_variant	16
Chr3	23850577	A	G	Transition AT>GC	LOC_Os03g42810	synonymous_variant	14
Chr3	23850579	A	G	Transition AT>GC	LOC_Os03g42810	missense_variant	19
Chr3	23850586	A	G	Transition AT>GC	LOC_Os03g42810	splice_region_variant	9
Chr3	23850598	T	C	Transition AT>GC	LOC_Os03g42810	intron_variant	15
Chr3	23850600	T	C	Transition AT>GC	LOC_Os03g42810	intron_variant	5
Chr3	23850625	A	G	Transition AT>GC	LOC_Os03g42810	intron_variant	13
Chr3	23850659	T	C	Transition AT>GC	LOC_Os03g42810	intron_variant	10
Chr3	23850661	T	C	Transition AT>GC	LOC_Os03g42810	intron_variant	13
Chr3	23850672	T	C	Transition AT>GC	LOC_Os03g42810	exonic_splice_region_variant	5
Chr3	23850673	C	T	Transition GC>AT	LOC_Os03g42810	exonic_splice_region_variant	3
Chr3	23850683	A	G	Transition AT>GC	LOC_Os03g42810	missense_variant	8
Chr3	23850695	A	G	Transition AT>GC	LOC_Os03g42810	missense_variant	6
Chr3	23850707	T	C	Transition AT>GC	LOC_Os03g42810	missense_variant	6
Chr3	23850709	T	C	Transition AT>GC	LOC_Os03g42810	missense_variant	14
Chr3	23850725	A	G	Transition AT>GC	LOC_Os03g42810	missense_variant	19
Chr3	23850732	A	G	Transition AT>GC	LOC_Os03g42810	synonymous_variant	18
Chr3	23850767	A	G	Transition AT>GC	LOC_Os03g42810	intron_variant	8
Chr3	23850784	A	G	Transition AT>GC	LOC_Os03g42810	intron_variant	17
Chr3	23850811	A	G	Transition AT>GC	LOC_Os03g42810	intron_variant	10
Chr3	23850824	T	C	Transition AT>GC	LOC_Os03g42810	intron_variant	24
Chr3	23850838	A	G	Transition AT>GC	LOC_Os03g42810	intron_variant	7
Chr3	23850868	A	G	Transition AT>GC	LOC_Os03g42810	splice_region_variant	14
Chr3	23850875	T	C	Transition AT>GC	LOC_Os03g42810	missense_variant	6
Chr3	23850878	A	G	Transition AT>GC	LOC_Os03g42810	missense_variant	14
Chr3	23850884	A	G	Transition AT>GC	LOC_Os03g42810	missense_variant	12
Chr3	23850894	A	G	Transition AT>GC	LOC_Os03g42810	synonymous_variant	11
Chr3	23850900	A	G	Transition AT>GC	LOC_Os03g42810	synonymous_variant	9
Chr3	23850909	A	G	Transition AT>GC	LOC_Os03g42810	synonymous_variant	8
Chr3	23850922	A	G	Transition AT>GC	LOC_Os03g42810	missense_variant	4
Chr3	23850930	A	G	Transition AT>GC	LOC_Os03g42810	synonymous_variant	15
Chr3	23850944	T	C	Transition AT>GC	LOC_Os03g42810	missense_variant	5
Chr3	23850946	T	C	Transition AT>GC	LOC_Os03g42810	missense_variant	5
Chr3	23850985	T	C	Transition AT>GC	LOC_Os03g42810	missense_variant	8
Chr3	23850996	A	G	Transition AT>GC	LOC_Os03g42810	exonic_splice_region_variant	23
Chr3	23850999	T	C	Transition AT>GC	LOC_Os03g42810	splice_donor_variant	13
Chr3	23851004	T	C	Transition AT>GC	LOC_Os03g42810	splice_region_variant	15
Chr3	23851009	A	G	Transition AT>GC	LOC_Os03g42810	intron_variant	8
Chr3	23851017	A	G	Transition AT>GC	LOC_Os03g42810	intron_variant	4
Chr3	23851035	T	C	Transition AT>GC	LOC_Os03g42810	intron_variant	19
Chr3	23851037	T	C	Transition AT>GC	LOC_Os03g42810	intron_variant	11
Chr3	23851039	A	G	Transition AT>GC	LOC_Os03g42810	intron_variant	18
Chr3	23851058	T	C	Transition AT>GC	LOC_Os03g42810	intron_variant	12
Chr3	23851067	A	G	Transition AT>GC	LOC_Os03g42810	intron_variant	13
Chr3	23851071	T	C	Transition AT>GC	LOC_Os03g42810	intron_variant	16
Chr3	23851076	T	C	Transition AT>GC	LOC_Os03g42810	intron_variant	10
Chr3	23851141	A	G	Transition AT>GC	LOC_Os03g42810	intron_variant	5
Chr3	23851187	T	G	Transversion other	LOC_Os03g42810	intron_variant	7
Chr3	23851263	A	G	Transition AT>GC	LOC_Os03g42810	intron_variant	7
Chr3	23851303	T	C	Transition AT>GC	LOC_Os03g42810	splice_region_variant	20
Chr3	23851314	T	C	Transition AT>GC	LOC_Os03g42810	exonic_splice_region_variant	6
Chr3	23851352	A	G	Transition AT>GC	LOC_Os03g42810	missense_variant	12
Chr3	23851362	A	G	Transition AT>GC	LOC_Os03g42810	synonymous_variant	12
Chr3	23851366	T	C	Transition AT>GC	LOC_Os03g42810	missense_variant	9
Chr3	23851370	T	C	Transition AT>GC	LOC_Os03g42810	missense_variant	7
Chr3	23851375	T	C	Transition AT>GC	LOC_Os03g42810	missense_variant	4
Chr3	23851404	T	C	Transition AT>GC	LOC_Os03g42810	synonymous_variant	5
Chr3	23851407	A	G	Transition AT>GC	LOC_Os03g42810	synonymous_variant	14
Chr3	23851418	T	C	Transition AT>GC	LOC_Os03g42810	missense_variant	14
Chr3	23851420	T	C	Transition AT>GC	LOC_Os03g42810	missense_variant	12
Chr3	23851426	G	T	Transversion other	LOC_Os03g42810	missense_variant	13
Chr3	23851441	A	G	Transition AT>GC	LOC_Os03g42810	missense_variant	10
Chr3	23851448	A	G	Transition AT>GC	LOC_Os03g42810	missense_variant	7
Chr3	23851487	A	G	Transition AT>GC	LOC_Os03g42810	missense_variant	6
Chr3	23851513	T	C	Transition AT>GC	LOC_Os03g42810	intron_variant	14
Chr3	23851546	A	G	Transition AT>GC	LOC_Os03g42810	intron_variant	7
Chr3	23851556	T	C	Transition AT>GC	LOC_Os03g42810	intron_variant	6
Chr3	23851585	A	G	Transition AT>GC	LOC_Os03g42810	missense_variant	15
Chr3	23851587	A	G	Transition AT>GC	LOC_Os03g42810	synonymous_variant	20
Chr3	23851595	T	C	Transition AT>GC	LOC_Os03g42810	missense_variant	11
Chr3	23851598	T	C	Transition AT>GC	LOC_Os03g42810	missense_variant	8
Chr3	23851608	T	C	Transition AT>GC	LOC_Os03g42810	synonymous_variant	13
Chr3	23851669	A	G	Transition AT>GC	LOC_Os03g42810	missense_variant	12
Chr3	23851670	A	G	Transition AT>GC	LOC_Os03g42810	missense_variant	11
Chr3	23851676	A	G	Transition AT>GC	LOC_Os03g42810	missense_variant	5
Chr3	23851690	A	G	Transition AT>GC	LOC_Os03g42810	missense_variant	6
Chr3	23851733	T	C	Transition AT>GC	LOC_Os03g42810	intron_variant	15
Chr3	23851749	A	G	Transition AT>GC	LOC_Os03g42810	intron_variant	10
Chr3	23851753	T	C	Transition AT>GC	LOC_Os03g42810	intron_variant	12
Chr3	23851756	A	G	Transition AT>GC	LOC_Os03g42810	intron_variant	21
Chr3	23851763	T	C	Transition AT>GC	LOC_Os03g42810	intron_variant	15
Chr3	23851784	A	G	Transition AT>GC	LOC_Os03g42810	intron_variant	5
Chr3	23851805	T	C	Transition AT>GC	LOC_Os03g42810	intron_variant	11
Chr3	23851814	A	G	Transition AT>GC	LOC_Os03g42810	splice_region_variant	13
Chr3	23851821	A	G	Transition AT>GC	LOC_Os03g42810	missense_variant	13
Chr3	23851861	A	G	Transition AT>GC	LOC_Os03g42810	missense_variant	10
Chr3	23851866	A	G	Transition AT>GC	LOC_Os03g42810	missense_variant	6
Chr3	23851871	T	C	Transition AT>GC	LOC_Os03g42810	synonymous_variant	8
Chr3	23851885	T	C	Transition AT>GC	LOC_Os03g42810	missense_variant	6
Chr3	23851937	T	C	Transition AT>GC	LOC_Os03g42810	synonymous_variant	13
Chr3	23851941	A	G	Transition AT>GC	LOC_Os03g42810	missense_variant	12
Chr3	23851943	A	G	Transition AT>GC	LOC_Os03g42810	synonymous_variant	11
Chr3	23851950	C	T	Transition GC>AT	LOC_Os03g42810	missense_variant	3
Chr3	23851951	T	C	Transition AT>GC	LOC_Os03g42810	missense_variant	4
Chr3	23851955	T	C	Transition AT>GC	LOC_Os03g42810	synonymous_variant	7
Chr3	23851957	T	C	Transition AT>GC	LOC_Os03g42810	missense_variant	12
Chr3	23851966	A	G	Transition AT>GC	LOC_Os03g42810	missense_variant	15
Chr3	23851970	T	C	Transition AT>GC	LOC_Os03g42810	synonymous_variant	14
Chr3	23851972	A	G	Transition AT>GC	LOC_Os03g42810	missense_variant	9
Chr3	23851979	A	G	Transition AT>GC	LOC_Os03g42810	synonymous_variant	13
Chr3	23851987	A	G	Transition AT>GC	LOC_Os03g42810	3_prime_UTR_variant	6
Chr3	23851991	T	C	Transition AT>GC	LOC_Os03g42810	3_prime_UTR_variant	6
Chr3	23852007	A	G	Transition AT>GC	LOC_Os03g42810	3_prime_UTR_variant	12
Chr3	23852010	A	G	Transition AT>GC	LOC_Os03g42810	3_prime_UTR_variant	11
Chr3	23852046	T	C	Transition AT>GC	LOC_Os03g42810	3_prime_UTR_variant	12
Chr3	23852080	T	C	Transition AT>GC	LOC_Os03g42810	3_prime_UTR_variant	15
Chr3	23852110	A	G	Transition AT>GC	LOC_Os03g42810	3_prime_UTR_variant	8
Chr3	23852169	T	C	Transition AT>GC	LOC_Os03g42810	3_prime_UTR_variant	8
Chr3	23852194	T	C	Transition AT>GC	LOC_Os03g42810	downstream_transcript_variant	8
Chr3	23852212	T	C	Transition AT>GC	LOC_Os03g42810	downstream_transcript_variant	6
Chr3	23852220	T	C	Transition AT>GC	LOC_Os03g42810	downstream_transcript_variant	12
Chr3	23852223	A	G	Transition AT>GC	LOC_Os03g42810	downstream_transcript_variant	18
Chr3	23852241	T	C	Transition AT>GC	LOC_Os03g42810	downstream_transcript_variant	15
Chr3	23852276	T	C	Transition AT>GC	LOC_Os03g42810	downstream_transcript_variant	30
Chr3	23852288	T	C	Transition AT>GC	LOC_Os03g42810	downstream_transcript_variant	5
Chr3	23852291	A	G	Transition AT>GC	LOC_Os03g42810	downstream_transcript_variant	20
Chr3	23852340	G	A	Transition GC>AT	LOC_Os03g42810	downstream_transcript_variant	5
Chr3	24624562	A	G	Transition AT>GC	LOC_Os03g43890	intron_variant	3
Chr3	24624592	A	G	Transition AT>GC	LOC_Os03g43890	intron_variant	7
Chr3	24624615	T	C	Transition AT>GC	LOC_Os03g43890	intron_variant	16
Chr3	24624617	A	G	Transition AT>GC	LOC_Os03g43890	intron_variant	11
Chr3	24624623	T	C	Transition AT>GC	LOC_Os03g43890	intron_variant	8
Chr3	24624658	T	C	Transition AT>GC	LOC_Os03g43890	intron_variant	5
Chr3	24624675	T	C	Transition AT>GC	LOC_Os03g43890	intron_variant	5
Chr3	24624766	A	G	Transition AT>GC	LOC_Os03g43890	intron_variant	5
Chr3	24624804	T	C	Transition AT>GC	LOC_Os03g43890	intron_variant	13
Chr3	24624851	T	C	Transition AT>GC	LOC_Os03g43890	intron_variant	21
Chr3	24624868	T	C	Transition AT>GC	LOC_Os03g43890	intron_variant	11
Chr3	24624872	A	G	Transition AT>GC	LOC_Os03g43890	intron_variant	8
Chr3	24624903	T	C	Transition AT>GC	LOC_Os03g43890	intron_variant	7
Chr3	24624961	T	C	Transition AT>GC	LOC_Os03g43890	intron_variant	8
Chr3	24624981	A	G	Transition AT>GC	LOC_Os03g43890	intron_variant	7
Chr3	24625004	A	G	Transition AT>GC	LOC_Os03g43890	splice_region_variant	16
Chr3	24625006	A	G	Transition AT>GC	LOC_Os03g43890	splice_region_variant	7
Chr3	24625031	A	G	Transition AT>GC	LOC_Os03g43890	synonymous_variant	6
Chr3	24625055	T	C	Transition AT>GC	LOC_Os03g43890	synonymous_variant	4
Chr3	24625060	T	C	Transition AT>GC	LOC_Os03g43890	missense_variant	8
Chr3	24625062	T	C	Transition AT>GC	LOC_Os03g43890	missense_variant	10
Chr3	24625079	A	G	Transition AT>GC	LOC_Os03g43890	synonymous_variant	9
Chr3	24625096	T	C	Transition AT>GC	LOC_Os03g43890	missense_variant	4
Chr3	24625129	A	G	Transition AT>GC	LOC_Os03g43890	missense_variant	5
Chr3	24625152	T	C	Transition AT>GC	LOC_Os03g43890	missense_variant	8
Chr3	24625172	A	G	Transition AT>GC	LOC_Os03g43890	synonymous_variant	13
Chr3	24625196	A	G	Transition AT>GC	LOC_Os03g43890	synonymous_variant	7
Chr3	24625238	T	C	Transition AT>GC	LOC_Os03g43890	synonymous_variant	11
Chr3	24625286	C	T	Transition GC>AT	LOC_Os03g43890	synonymous_variant	4
Chr3	24625302	T	C	Transition AT>GC	LOC_Os03g43890	missense_variant	8
Chr3	24625348	A	G	Transition AT>GC	LOC_Os03g43890	intron_variant	10
Chr3	24625351	A	G	Transition AT>GC	LOC_Os03g43890	intron_variant	9
Chr3	24625366	T	C	Transition AT>GC	LOC_Os03g43890	intron_variant	11
Chr3	24625386	A	G	Transition AT>GC	LOC_Os03g43890	intron_variant	13
Chr3	24625462	A	G	Transition AT>GC	LOC_Os03g43890	intron_variant	16
Chr3	24625471	A	G	Transition AT>GC	LOC_Os03g43890	intron_variant	6
Chr3	24625490	A	G	Transition AT>GC	LOC_Os03g43890	intron_variant	6
Chr3	24625590	A	G	Transition AT>GC	LOC_Os03g43890	intron_variant	22
Chr3	24625630	G	A	Transition GC>AT	LOC_Os03g43890	intron_variant	3
Chr3	24625655	T	C	Transition AT>GC	LOC_Os03g43890	intron_variant	12
Chr3	24625658	A	G	Transition AT>GC	LOC_Os03g43890	intron_variant	10
Chr3	24625715	T	C	Transition AT>GC	LOC_Os03g43890	intron_variant	8
Chr3	24625755	T	C	Transition AT>GC	LOC_Os03g43890	intron_variant	5
Chr3	24625757	C	T	Transition GC>AT	LOC_Os03g43890	intron_variant	6
Chr3	24625758	A	G	Transition AT>GC	LOC_Os03g43890	intron_variant	6
Chr3	24625759	A	G	Transition AT>GC	LOC_Os03g43890	intron_variant	5
Chr3	24625767	A	G	Transition AT>GC	LOC_Os03g43890	intron_variant	12
Chr3	24625835	G	A	Transition GC>AT	LOC_Os03g43890	intron_variant	3
Chr3	24625862	A	G	Transition AT>GC	LOC_Os03g43890	intron_variant	12
Chr3	24625878	A	G	Transition AT>GC	LOC_Os03g43890	intron_variant	11
Chr3	24625908	A	G	Transition AT>GC	LOC_Os03g43890	intron_variant	5
Chr3	24625938	T	C	Transition AT>GC	LOC_Os03g43890	intron_variant	16
Chr3	24625955	A	G	Transition AT>GC	LOC_Os03g43890	intron_variant	21
Chr3	24626001	T	C	Transition AT>GC	LOC_Os03g43890	intron_variant	14
Chr3	24626006	T	C	Transition AT>GC	LOC_Os03g43890	intron_variant	21
Chr3	24626038	C	A	Transversion other	LOC_Os03g43890	intron_variant	10
Chr3	24626040	A	T	Transversion other	LOC_Os03g43890	intron_variant	10
Chr4	9153637	T	C	Transition AT>GC	LOC_Os04g16775	upstream_transcript_variant	3
Chr4	20240551	C	A	Transversion other	LOC_Os04g33460	missense_variant	13
Chr4	20240552	A	G	Transition AT>GC	LOC_Os04g33460	synonymous_variant	13
Chr4	20240558	A	G	Transition AT>GC	LOC_Os04g33460	synonymous_variant	12
Chr4	20240564	G	A	Transition GC>AT	LOC_Os04g33460	synonymous_variant	11
Chr4	20240569	G	A	Transition GC>AT	LOC_Os04g33460	missense_variant	12
Chr4	20240582	T	C	Transition AT>GC	LOC_Os04g33460	synonymous_variant	11
Chr4	20240731	A	T	Transversion other	LOC_Os04g33460	synonymous_variant	40
Chr4	20240755	C	G	Transversion CG>GC	LOC_Os04g33460	synonymous_variant	40
Chr4	20240759	G	A	Transition GC>AT	LOC_Os04g33460	missense_variant	40
Chr4	20240761	A	G	Transition AT>GC	LOC_Os04g33460	synonymous_variant	6
Chr4	20240779	C	A	Transversion other	LOC_Os04g33460	missense_variant	20
Chr4	20240784	T	C	Transition AT>GC	LOC_Os04g33460	exonic_splice_region_variant	11
Chr4	20241364	G	A	Transition GC>AT	LOC_Os04g33460	splice_region_variant	3
Chr4	20241375	A	G	Transition AT>GC	LOC_Os04g33460	missense_variant	11
Chr4	20241383	T	C	Transition AT>GC	LOC_Os04g33460	synonymous_variant	12
Chr4	20241386	A	G	Transition AT>GC	LOC_Os04g33460	synonymous_variant	5
Chr4	20241389	T	C	Transition AT>GC	LOC_Os04g33460	synonymous_variant	40
Chr4	20241390	G	A	Transition GC>AT	LOC_Os04g33460	missense_variant	7
Chr4	20241392	G	A	Transition GC>AT	LOC_Os04g33460	synonymous_variant	40
Chr4	20241393	T	C	Transition AT>GC	LOC_Os04g33460	missense_variant	6
Chr4	20241395	C	T	Transition GC>AT	LOC_Os04g33460	stop_gained	5
Chr4	20241397	A	G	Transition AT>GC	LOC_Os04g33460	missense_variant	7
Chr4	20241421	C	T	Transition GC>AT	LOC_Os04g33460	missense_variant	9
Chr4	20241422	T	C	Transition AT>GC	LOC_Os04g33460	synonymous_variant	13
Chr4	20241423	G	A	Transition GC>AT	LOC_Os04g33460	missense_variant	11
Chr4	20241424	C	T	Transition GC>AT	LOC_Os04g33460	missense_variant	11
Chr4	20241425	A	G	Transition AT>GC	LOC_Os04g33460	synonymous_variant	20
Chr4	20241427	A	G	Transition AT>GC	LOC_Os04g33460	exonic_splice_region_variant	19
Chr4	20241429	T	C	Transition AT>GC	LOC_Os04g33460	splice_acceptor_variant	11
Chr4	20241431	C	T	Transition GC>AT	LOC_Os04g33460	splice_region_variant	37
Chr4	20241441	A	C	Transversion other	LOC_Os04g33460	intron_variant	23
Chr4	20241445	T	A	Transversion other	LOC_Os04g33460	intron_variant	15
Chr4	33735172	A	G	Transition AT>GC	LOC_Os04g56580	3_prime_UTR_variant	4
Chr4	33735173	G	A	Transition GC>AT	LOC_Os04g56580	3_prime_UTR_variant	6
Chr4	33735288	A	G	Transition AT>GC	LOC_Os04g56580	3_prime_UTR_variant	8
Chr4	33735295	A	G	Transition AT>GC	LOC_Os04g56580	3_prime_UTR_variant	13
Chr4	33735336	A	G	Transition AT>GC	LOC_Os04g56580	3_prime_UTR_variant	8
Chr4	33735339	T	C	Transition AT>GC	LOC_Os04g56580	3_prime_UTR_variant	6
Chr4	33735359	A	G	Transition AT>GC	LOC_Os04g56580	3_prime_UTR_variant	10
Chr4	33735360	A	G	Transition AT>GC	LOC_Os04g56580	3_prime_UTR_variant	6
Chr4	33735363	T	C	Transition AT>GC	LOC_Os04g56580	3_prime_UTR_variant	11
Chr4	33735373	A	G	Transition AT>GC	LOC_Os04g56580	3_prime_UTR_variant	6
Chr4	33735376	T	C	Transition AT>GC	LOC_Os04g56580	3_prime_UTR_variant	12
Chr4	33735379	A	G	Transition AT>GC	LOC_Os04g56580	3_prime_UTR_variant	15
Chr4	33735412	A	G	Transition AT>GC	LOC_Os04g56580	3_prime_UTR_variant	11
Chr4	33735417	A	G	Transition AT>GC	LOC_Os04g56580	3_prime_UTR_variant	9
Chr4	33735419	A	G	Transition AT>GC	LOC_Os04g56580	3_prime_UTR_variant	6
Chr4	33735422	T	C	Transition AT>GC	LOC_Os04g56580	3_prime_UTR_variant	4
Chr4	33735458	T	C	Transition AT>GC	LOC_Os04g56580	3_prime_UTR_variant	7
Chr4	33735464	T	C	Transition AT>GC	LOC_Os04g56580	3_prime_UTR_variant	22
Chr4	33735467	A	G	Transition AT>GC	LOC_Os04g56580	3_prime_UTR_variant	10
Chr4	33735478	T	C	Transition AT>GC	LOC_Os04g56580	3_prime_UTR_variant	14
Chr4	33735481	A	G	Transition AT>GC	LOC_Os04g56580	3_prime_UTR_variant	8
Chr4	33735488	T	C	Transition AT>GC	LOC_Os04g56580	3_prime_UTR_variant	8
Chr4	33735492	A	G	Transition AT>GC	LOC_Os04g56580	stop_lost	16
Chr4	33735504	A	G	Transition AT>GC	LOC_Os04g56580	missense_variant	6
Chr4	33735514	A	G	Transition AT>GC	LOC_Os04g56580	synonymous_variant	4
Chr4	33735523	T	C	Transition AT>GC	LOC_Os04g56580	synonymous_variant	7
Chr4	33735529	T	C	Transition AT>GC	LOC_Os04g56580	synonymous_variant	6
Chr4	33735541	T	C	Transition AT>GC	LOC_Os04g56580	synonymous_variant	10
Chr4	33735556	G	A	Transition GC>AT	LOC_Os04g56580	synonymous_variant	3
Chr4	33735563	A	G	Transition AT>GC	LOC_Os04g56580	missense_variant	7
Chr4	33735567	T	C	Transition AT>GC	LOC_Os04g56580	missense_variant	7
Chr4	33735569	T	C	Transition AT>GC	LOC_Os04g56580	missense_variant	11
Chr4	33735574	A	G	Transition AT>GC	LOC_Os04g56580	synonymous_variant	5
Chr4	33735590	T	C	Transition AT>GC	LOC_Os04g56580	missense_variant	4
Chr4	33735610	T	C	Transition AT>GC	LOC_Os04g56580	synonymous_variant	14
Chr4	33735612	T	C	Transition AT>GC	LOC_Os04g56580	missense_variant	9
Chr4	33735614	A	G	Transition AT>GC	LOC_Os04g56580	missense_variant	11
Chr4	33735616	A	G	Transition AT>GC	LOC_Os04g56580	synonymous_variant	5
Chr4	33735638	T	C	Transition AT>GC	LOC_Os04g56580	splice_acceptor_variant	22
Chr4	33735642	A	G	Transition AT>GC	LOC_Os04g56580	splice_region_variant	11
Chr4	33735652	T	C	Transition AT>GC	LOC_Os04g56580	intron_variant	14
Chr4	33735670	T	C	Transition AT>GC	LOC_Os04g56580	intron_variant	4
Chr4	33735676	A	G	Transition AT>GC	LOC_Os04g56580	intron_variant	26
Chr4	33735680	A	G	Transition AT>GC	LOC_Os04g56580	intron_variant	15
Chr4	33735692	A	G	Transition AT>GC	LOC_Os04g56580	intron_variant	6
Chr4	33735696	T	C	Transition AT>GC	LOC_Os04g56580	intron_variant	3
Chr4	33735697	T	C	Transition AT>GC	LOC_Os04g56580	intron_variant	4
Chr4	33735720	T	C	Transition AT>GC	LOC_Os04g56580	intron_variant	15
Chr4	33735726	A	G	Transition AT>GC	LOC_Os04g56580	intron_variant	6
Chr4	33735736	A	G	Transition AT>GC	LOC_Os04g56580	intron_variant	8
Chr4	33735739	A	G	Transition AT>GC	LOC_Os04g56580	intron_variant	10
Chr4	33735750	T	C	Transition AT>GC	LOC_Os04g56580	intron_variant	6
Chr4	33735751	T	C	Transition AT>GC	LOC_Os04g56580	intron_variant	9
Chr4	33735757	A	G	Transition AT>GC	LOC_Os04g56580	intron_variant	4
Chr4	33735771	A	G	Transition AT>GC	LOC_Os04g56580	splice_region_variant	13
Chr4	33735795	T	C	Transition AT>GC	LOC_Os04g56580	missense_variant	17
Chr4	33735801	T	C	Transition AT>GC	LOC_Os04g56580	missense_variant	7
Chr4	33735803	A	G	Transition AT>GC	LOC_Os04g56580	missense_variant	14
Chr4	33735820	A	G	Transition AT>GC	LOC_Os04g56580	synonymous_variant	12
Chr4	33735838	T	C	Transition AT>GC	LOC_Os04g56580	synonymous_variant	11
Chr4	33735843	T	C	Transition AT>GC	LOC_Os04g56580	missense_variant	16
Chr4	33735849	T	C	Transition AT>GC	LOC_Os04g56580	missense_variant	9
Chr4	33735851	T	C	Transition AT>GC	LOC_Os04g56580	missense_variant	8
Chr4	33735853	T	C	Transition AT>GC	LOC_Os04g56580	synonymous_variant	9
Chr4	33735859	T	C	Transition AT>GC	LOC_Os04g56580	synonymous_variant	9
Chr4	33735886	T	C	Transition AT>GC	LOC_Os04g56580	synonymous_variant	8
Chr4	33735892	A	G	Transition AT>GC	LOC_Os04g56580	synonymous_variant	7
Chr4	33735898	A	G	Transition AT>GC	LOC_Os04g56580	synonymous_variant	11
Chr4	33735907	A	G	Transition AT>GC	LOC_Os04g56580	synonymous_variant	3
Chr4	33735915	T	C	Transition AT>GC	LOC_Os04g56580	missense_variant	18
Chr4	33735924	T	C	Transition AT>GC	LOC_Os04g56580	missense_variant	9
Chr4	33735926	T	C	Transition AT>GC	LOC_Os04g56580	missense_variant	15
Chr4	33735928	A	G	Transition AT>GC	LOC_Os04g56580	synonymous_variant	6
Chr4	33735930	T	C	Transition AT>GC	LOC_Os04g56580	missense_variant	8
Chr4	33735933	T	C	Transition AT>GC	LOC_Os04g56580	missense_variant	13
Chr4	33735935	T	C	Transition AT>GC	LOC_Os04g56580	missense_variant	15
Chr4	33735944	A	G	Transition AT>GC	LOC_Os04g56580	missense_variant	11
Chr4	33735949	A	G	Transition AT>GC	LOC_Os04g56580	synonymous_variant	5
Chr4	33735953	A	G	Transition AT>GC	LOC_Os04g56580	missense_variant	9
Chr4	33735960	A	G	Transition AT>GC	LOC_Os04g56580	missense_variant	9
Chr4	33736013	T	C	Transition AT>GC	LOC_Os04g56580	missense_variant	7
Chr4	33736020	T	C	Transition AT>GC	LOC_Os04g56580	missense_variant	5
Chr4	33736037	T	C	Transition AT>GC	LOC_Os04g56580	missense_variant	13
Chr4	33736053	T	C	Transition AT>GC	LOC_Os04g56580	missense_variant	7
Chr4	33736057	A	G	Transition AT>GC	LOC_Os04g56580	synonymous_variant	12
Chr4	33736075	A	G	Transition AT>GC	LOC_Os04g56580	synonymous_variant	8
Chr4	33736085	A	G	Transition AT>GC	LOC_Os04g56580	missense_variant	10
Chr4	33736118	T	C	Transition AT>GC	LOC_Os04g56580	missense_variant	10
Chr4	33736120	T	C	Transition AT>GC	LOC_Os04g56580	synonymous_variant	9
Chr4	33736122	A	G	Transition AT>GC	LOC_Os04g56580	missense_variant	7
Chr4	33736124	A	G	Transition AT>GC	LOC_Os04g56580	missense_variant	12
Chr4	33736143	A	G	Transition AT>GC	LOC_Os04g56580	missense_variant	5
Chr4	33736156	A	G	Transition AT>GC	LOC_Os04g56580	synonymous_variant	8
Chr4	33736167	T	C	Transition AT>GC	LOC_Os04g56580	missense_variant	7
Chr4	33736174	T	C	Transition AT>GC	LOC_Os04g56580	synonymous_variant	8
Chr4	33736198	A	G	Transition AT>GC	LOC_Os04g56580	synonymous_variant	4
Chr4	33736204	A	G	Transition AT>GC	LOC_Os04g56580	synonymous_variant	5
Chr4	33736205	A	G	Transition AT>GC	LOC_Os04g56580	missense_variant	9
Chr4	33736211	T	C	Transition AT>GC	LOC_Os04g56580	missense_variant	3
Chr4	33736227	T	C	Transition AT>GC	LOC_Os04g56580	missense_variant	9
Chr4	33736253	A	G	Transition AT>GC	LOC_Os04g56580	missense_variant	4
Chr4	33736263	T	C	Transition AT>GC	LOC_Os04g56580	missense_variant	3
Chr4	33736271	T	C	Transition AT>GC	LOC_Os04g56580	missense_variant	10
Chr4	33736276	A	G	Transition AT>GC	LOC_Os04g56580	synonymous_variant	4
Chr4	33736282	T	C	Transition AT>GC	LOC_Os04g56580	synonymous_variant	5
Chr4	33736312	T	C	Transition AT>GC	LOC_Os04g56580	synonymous_variant	12
Chr4	33736318	T	C	Transition AT>GC	LOC_Os04g56580	synonymous_variant	16
Chr4	33736351	T	C	Transition AT>GC	LOC_Os04g56580	synonymous_variant	3
Chr4	33736356	T	C	Transition AT>GC	LOC_Os04g56580	missense_variant	10
Chr4	33736357	T	C	Transition AT>GC	LOC_Os04g56580	synonymous_variant	10
Chr4	33736359	T	C	Transition AT>GC	LOC_Os04g56580	missense_variant	7
Chr4	33736370	T	C	Transition AT>GC	LOC_Os04g56580	splice_acceptor_variant	14
Chr4	33736374	A	G	Transition AT>GC	LOC_Os04g56580	splice_region_variant	8
Chr4	33736397	A	G	Transition AT>GC	LOC_Os04g56580	intron_variant	6
Chr4	33736420	A	G	Transition AT>GC	LOC_Os04g56580	intron_variant	7
Chr4	33736424	A	G	Transition AT>GC	LOC_Os04g56580	intron_variant	8
Chr4	33736425	T	C	Transition AT>GC	LOC_Os04g56580	intron_variant	5
Chr4	33736436	T	C	Transition AT>GC	LOC_Os04g56580	intron_variant	9
Chr4	33736442	T	C	Transition AT>GC	LOC_Os04g56580	intron_variant	18
Chr4	33736451	T	C	Transition AT>GC	LOC_Os04g56580	intron_variant	13
Chr4	33736453	A	G	Transition AT>GC	LOC_Os04g56580	intron_variant	9
Chr4	33736455	A	G	Transition AT>GC	LOC_Os04g56580	intron_variant	11
Chr4	33736468	A	G	Transition AT>GC	LOC_Os04g56580	intron_variant	5
Chr4	33736484	T	C	Transition AT>GC	LOC_Os04g56580	intron_variant	7
Chr4	33736486	T	C	Transition AT>GC	LOC_Os04g56580	intron_variant	7
Chr4	33736490	A	G	Transition AT>GC	LOC_Os04g56580	intron_variant	16
Chr4	33736497	A	G	Transition AT>GC	LOC_Os04g56580	intron_variant	5
Chr4	33736499	A	G	Transition AT>GC	LOC_Os04g56580	intron_variant	8
Chr4	33736500	G	A	Transition GC>AT	LOC_Os04g56580	intron_variant	3
Chr4	33736502	A	G	Transition AT>GC	LOC_Os04g56580	intron_variant	7
Chr4	33736508	T	C	Transition AT>GC	LOC_Os04g56580	intron_variant	13
Chr4	33736509	T	C	Transition AT>GC	LOC_Os04g56580	intron_variant	18
Chr4	33736511	T	C	Transition AT>GC	LOC_Os04g56580	intron_variant	10
Chr4	33736513	T	C	Transition AT>GC	LOC_Os04g56580	intron_variant	16
Chr4	33736527	A	G	Transition AT>GC	LOC_Os04g56580	intron_variant	17
Chr4	33736534	T	C	Transition AT>GC	LOC_Os04g56580	intron_variant	11
Chr4	33736536	T	C	Transition AT>GC	LOC_Os04g56580	intron_variant	7
Chr4	33736556	T	C	Transition AT>GC	LOC_Os04g56580	intron_variant	5
Chr4	33736569	T	C	Transition AT>GC	LOC_Os04g56580	intron_variant	9
Chr4	33736572	G	T	Transversion other	LOC_Os04g56580	intron_variant	6
Chr4	33736609	T	C	Transition AT>GC	LOC_Os04g56580	exonic_splice_region_variant	12
Chr4	33736611	T	C	Transition AT>GC	LOC_Os04g56580	synonymous_variant	40
Chr4	33736642	T	A	Transversion other	LOC_Os04g56580	missense_variant	6
Chr4	33736652	T	C	Transition AT>GC	LOC_Os04g56580	missense_variant	3
Chr4	33736666	A	G	Transition AT>GC	LOC_Os04g56580	missense_variant	7
Chr4	33736675	T	C	Transition AT>GC	LOC_Os04g56580	missense_variant	14
Chr4	33736697	A	G	Transition AT>GC	LOC_Os04g56580	missense_variant	5
Chr4	33736720	T	C	Transition AT>GC	LOC_Os04g56580	splice_acceptor_variant	12
Chr4	33736724	A	G	Transition AT>GC	LOC_Os04g56580	splice_region_variant	11
Chr4	33736729	A	G	Transition AT>GC	LOC_Os04g56580	intron_variant	9
Chr4	33736730	A	G	Transition AT>GC	LOC_Os04g56580	intron_variant	16
Chr4	33736733	A	G	Transition AT>GC	LOC_Os04g56580	intron_variant	8
Chr4	33736756	A	G	Transition AT>GC	LOC_Os04g56580	intron_variant	5
Chr4	33736762	A	G	Transition AT>GC	LOC_Os04g56580	intron_variant	20
Chr4	33736769	A	G	Transition AT>GC	LOC_Os04g56580	intron_variant	13
Chr4	33736796	T	C	Transition AT>GC	LOC_Os04g56580	exonic_splice_region_variant	14
Chr4	33736802	T	C	Transition AT>GC	LOC_Os04g56580	missense_variant	7
Chr4	33736812	T	C	Transition AT>GC	LOC_Os04g56580	missense_variant	7
Chr4	33736815	A	G	Transition AT>GC	LOC_Os04g56580	missense_variant	18
Chr4	33736816	A	G	Transition AT>GC	LOC_Os04g56580	synonymous_variant	6
Chr4	33736820	C	T	Transition GC>AT	LOC_Os04g56580	missense_variant	3
Chr4	33736821	T	C	Transition AT>GC	LOC_Os04g56580	missense_variant	8
Chr4	33736846	G	A	Transition GC>AT	LOC_Os04g56580	intron_variant	3
Chr4	33736871	T	C	Transition AT>GC	LOC_Os04g56580	intron_variant	7
Chr4	33736888	T	C	Transition AT>GC	LOC_Os04g56580	intron_variant	5
Chr4	33736892	A	G	Transition AT>GC	LOC_Os04g56580	intron_variant	14
Chr4	33736977	A	G	Transition AT>GC	LOC_Os04g56580	intron_variant	5
Chr4	33737005	A	G	Transition AT>GC	LOC_Os04g56580	intron_variant	5
Chr4	33737008	T	C	Transition AT>GC	LOC_Os04g56580	intron_variant	8
Chr4	33737021	A	G	Transition AT>GC	LOC_Os04g56580	intron_variant	9
Chr4	33737028	A	G	Transition AT>GC	LOC_Os04g56580	intron_variant	9
Chr4	33737035	A	G	Transition AT>GC	LOC_Os04g56580	intron_variant	6
Chr4	33737067	T	C	Transition AT>GC	LOC_Os04g56580	intron_variant	8
Chr4	33737073	T	C	Transition AT>GC	LOC_Os04g56580	intron_variant	8
Chr4	33737081	T	C	Transition AT>GC	LOC_Os04g56580	intron_variant	10
Chr4	33737085	A	G	Transition AT>GC	LOC_Os04g56580	intron_variant	12
Chr4	33737087	A	G	Transition AT>GC	LOC_Os04g56580	intron_variant	4
Chr4	33737095	A	G	Transition AT>GC	LOC_Os04g56580	intron_variant	8
Chr4	33737127	T	C	Transition AT>GC	LOC_Os04g56580	intron_variant	10
Chr4	33737145	T	C	Transition AT>GC	LOC_Os04g56580	intron_variant	15
Chr4	33737147	T	C	Transition AT>GC	LOC_Os04g56580	intron_variant	11
Chr4	33737149	A	G	Transition AT>GC	LOC_Os04g56580	intron_variant	10
Chr4	33737154	T	C	Transition AT>GC	LOC_Os04g56580	intron_variant	13
Chr4	33737156	T	C	Transition AT>GC	LOC_Os04g56580	intron_variant	8
Chr4	33737158	A	G	Transition AT>GC	LOC_Os04g56580	intron_variant	17
Chr4	33737166	A	G	Transition AT>GC	LOC_Os04g56580	intron_variant	7
Chr4	33737201	T	C	Transition AT>GC	LOC_Os04g56580	intron_variant	9
Chr4	33737264	A	G	Transition AT>GC	LOC_Os04g56580	intron_variant	4
Chr4	33737267	T	C	Transition AT>GC	LOC_Os04g56580	intron_variant	9
Chr4	33737269	A	G	Transition AT>GC	LOC_Os04g56580	intron_variant	7
Chr4	33737273	A	G	Transition AT>GC	LOC_Os04g56580	intron_variant	8
Chr4	33737298	A	G	Transition AT>GC	LOC_Os04g56580	intron_variant	6
Chr4	33737300	T	C	Transition AT>GC	LOC_Os04g56580	intron_variant	8
Chr4	33737306	T	C	Transition AT>GC	LOC_Os04g56580	intron_variant	10
Chr4	33737339	A	G	Transition AT>GC	LOC_Os04g56580	intron_variant	8
Chr4	33737344	A	G	Transition AT>GC	LOC_Os04g56580	intron_variant	4
Chr4	33737361	T	C	Transition AT>GC	LOC_Os04g56580	intron_variant	8
Chr4	33737363	T	C	Transition AT>GC	LOC_Os04g56580	intron_variant	10
Chr4	33737385	A	G	Transition AT>GC	LOC_Os04g56580	intron_variant	22
Chr4	33737405	A	G	Transition AT>GC	LOC_Os04g56580	intron_variant	24
Chr4	33737409	A	G	Transition AT>GC	LOC_Os04g56580	intron_variant	9
Chr4	33737412	A	G	Transition AT>GC	LOC_Os04g56580	intron_variant	4
Chr4	33737413	A	G	Transition AT>GC	LOC_Os04g56580	intron_variant	8
Chr4	33737433	A	G	Transition AT>GC	LOC_Os04g56580	intron_variant	11
Chr4	33737443	T	C	Transition AT>GC	LOC_Os04g56580	splice_region_variant	6
Chr4	33737460	T	C	Transition AT>GC	LOC_Os04g56580	missense_variant	9
Chr4	33737479	A	G	Transition AT>GC	LOC_Os04g56580	synonymous_variant	6
Chr4	33737488	A	G	Transition AT>GC	LOC_Os04g56580	synonymous_variant	12
Chr4	33737524	T	C	Transition AT>GC	LOC_Os04g56580	synonymous_variant	7
Chr4	33737527	A	G	Transition AT>GC	LOC_Os04g56580	synonymous_variant	11
Chr4	33737535	T	C	Transition AT>GC	LOC_Os04g56580	missense_variant	12
Chr4	33737537	T	C	Transition AT>GC	LOC_Os04g56580	missense_variant	6
Chr4	33737539	A	G	Transition AT>GC	LOC_Os04g56580	synonymous_variant	6
Chr4	33737549	T	C	Transition AT>GC	LOC_Os04g56580	missense_variant	24
Chr4	33737551	T	C	Transition AT>GC	LOC_Os04g56580	synonymous_variant	5
Chr4	33737568	A	G	Transition AT>GC	LOC_Os04g56580	missense_variant	17
Chr4	33737577	A	G	Transition AT>GC	LOC_Os04g56580	missense_variant	6
Chr4	33737591	A	G	Transition AT>GC	LOC_Os04g56580	exonic_splice_region_variant	5
Chr4	33737606	A	G	Transition AT>GC	LOC_Os04g56580	intron_variant	10
Chr4	33737610	A	G	Transition AT>GC	LOC_Os04g56580	intron_variant	12
Chr4	33737630	T	C	Transition AT>GC	LOC_Os04g56580	intron_variant	4
Chr4	33737659	T	C	Transition AT>GC	LOC_Os04g56580	intron_variant	6
Chr4	33737697	A	G	Transition AT>GC	LOC_Os04g56580	intron_variant	6
Chr4	33737703	A	G	Transition AT>GC	LOC_Os04g56580	intron_variant	12
Chr4	33737751	A	G	Transition AT>GC	LOC_Os04g56580	intron_variant	13
Chr4	33737809	A	G	Transition AT>GC	LOC_Os04g56580	synonymous_variant	8
Chr4	33737835	T	C	Transition AT>GC	LOC_Os04g56580	missense_variant	5
Chr4	33737848	T	C	Transition AT>GC	LOC_Os04g56580	synonymous_variant	11
Chr4	33737903	T	C	Transition AT>GC	LOC_Os04g56580	missense_variant	6
Chr4	33737905	T	C	Transition AT>GC	LOC_Os04g56580	synonymous_variant	10
Chr4	33737912	T	C	Transition AT>GC	LOC_Os04g56580	missense_variant	10
Chr4	33737951	T	C	Transition AT>GC	LOC_Os04g56580	missense_variant	5
Chr4	33737952	T	C	Transition AT>GC	LOC_Os04g56580	missense_variant	7
Chr4	33737974	T	C	Transition AT>GC	LOC_Os04g56580	synonymous_variant	13
Chr4	33737981	A	G	Transition AT>GC	LOC_Os04g56580	missense_variant	6
Chr4	33737985	T	C	Transition AT>GC	LOC_Os04g56580	missense_variant	22
Chr4	33737989	A	G	Transition AT>GC	LOC_Os04g56580	synonymous_variant	6
Chr4	33737992	C	T	Transition GC>AT	LOC_Os04g56580	splice_acceptor_variant	39
Chr4	33738798	A	C	Transversion other	LOC_Os04g56580	intron_variant	17
Chr4	33738806	T	C	Transition AT>GC	LOC_Os04g56580	intron_variant	5
Chr4	33738819	A	G	Transition AT>GC	LOC_Os04g56580	intron_variant	12
Chr4	33738832	A	G	Transition AT>GC	LOC_Os04g56580	splice_region_variant	20
Chr4	33738847	A	G	Transition AT>GC	LOC_Os04g56580	missense_variant	14
Chr4	33738851	G	T	Transversion other	LOC_Os04g56580	synonymous_variant	3
Chr4	33738878	T	C	Transition AT>GC	LOC_Os04g56580	synonymous_variant	25
Chr4	33738884	T	C	Transition AT>GC	LOC_Os04g56580	synonymous_variant	12
Chr4	33738885	T	C	Transition AT>GC	LOC_Os04g56580	missense_variant	8
Chr4	33738912	T	C	Transition AT>GC	LOC_Os04g56580	missense_variant	15
Chr4	33738924	A	G	Transition AT>GC	LOC_Os04g56580	missense_variant	11
Chr4	33738933	T	C	Transition AT>GC	LOC_Os04g56580	missense_variant	8
Chr4	33738946	A	G	Transition AT>GC	LOC_Os04g56580	5_prime_UTR_variant	7
Chr4	33738952	T	C	Transition AT>GC	LOC_Os04g56580	splice_acceptor_variant	21
Chr4	33738955	A	G	Transition AT>GC	LOC_Os04g56580	splice_region_variant	22
Chr4	33738959	T	C	Transition AT>GC	LOC_Os04g56580	splice_region_variant	14
Chr4	33738963	A	G	Transition AT>GC	LOC_Os04g56580	intron_variant	9
Chr4	33738970	A	G	Transition AT>GC	LOC_Os04g56580	intron_variant	15
Chr4	33738975	A	G	Transition AT>GC	LOC_Os04g56580	intron_variant	7
Chr4	33738976	A	G	Transition AT>GC	LOC_Os04g56580	intron_variant	8
Chr4	33739006	A	G	Transition AT>GC	LOC_Os04g56580	intron_variant	12
Chr4	33739024	A	G	Transition AT>GC	LOC_Os04g56580	intron_variant	8
Chr4	33739030	A	G	Transition AT>GC	LOC_Os04g56580	intron_variant	13
Chr4	33739034	A	G	Transition AT>GC	LOC_Os04g56580	intron_variant	13
Chr4	33739036	A	G	Transition AT>GC	LOC_Os04g56580	intron_variant	11
Chr4	33739046	T	C	Transition AT>GC	LOC_Os04g56580	intron_variant	12
Chr4	33739062	A	G	Transition AT>GC	LOC_Os04g56580	intron_variant	8
Chr4	33739064	A	G	Transition AT>GC	LOC_Os04g56580	intron_variant	14
Chr4	33739066	A	G	Transition AT>GC	LOC_Os04g56580	intron_variant	14
Chr4	33739084	T	C	Transition AT>GC	LOC_Os04g56580	intron_variant	8
Chr4	33739087	A	G	Transition AT>GC	LOC_Os04g56580	intron_variant	26
Chr4	33739090	T	C	Transition AT>GC	LOC_Os04g56580	intron_variant	9
Chr4	33739093	A	G	Transition AT>GC	LOC_Os04g56580	intron_variant	11
Chr4	33739103	T	C	Transition AT>GC	LOC_Os04g56580	intron_variant	6
Chr4	33739119	A	G	Transition AT>GC	LOC_Os04g56580	intron_variant	13
Chr4	33739122	T	C	Transition AT>GC	LOC_Os04g56580	intron_variant	6
Chr4	33739124	A	G	Transition AT>GC	LOC_Os04g56580	intron_variant	11
Chr4	33739125	A	G	Transition AT>GC	LOC_Os04g56580	intron_variant	7
Chr4	33739131	A	G	Transition AT>GC	LOC_Os04g56580	intron_variant	6
Chr4	33739133	A	G	Transition AT>GC	LOC_Os04g56580	intron_variant	14
Chr4	33739135	A	G	Transition AT>GC	LOC_Os04g56580	intron_variant	8
Chr4	33739142	A	G	Transition AT>GC	LOC_Os04g56580	intron_variant	5
Chr4	33739152	T	C	Transition AT>GC	LOC_Os04g56580	intron_variant	6
Chr4	33739159	T	C	Transition AT>GC	LOC_Os04g56580	intron_variant	13
Chr4	33739177	A	G	Transition AT>GC	LOC_Os04g56580	intron_variant	10
Chr4	33739237	T	C	Transition AT>GC	LOC_Os04g56580	5_prime_UTR_variant	11
Chr4	33739245	T	C	Transition AT>GC	LOC_Os04g56580	5_prime_UTR_variant	14
Chr4	33739263	A	C	Transversion other	LOC_Os04g56580	5_prime_UTR_variant	7
Chr4	33739266	A	G	Transition AT>GC	LOC_Os04g56580	5_prime_UTR_variant	11
Chr4	33739288	A	G	Transition AT>GC	LOC_Os04g56580	5_prime_UTR_variant	9
Chr4	33739303	T	C	Transition AT>GC	LOC_Os04g56580	5_prime_UTR_variant	8
Chr4	33739309	T	C	Transition AT>GC	LOC_Os04g56580	5_prime_UTR_variant	10
Chr4	33739320	T	C	Transition AT>GC	LOC_Os04g56580	5_prime_UTR_variant	9
Chr4	33739323	T	C	Transition AT>GC	LOC_Os04g56580	5_prime_UTR_variant	13
Chr4	33739342	A	G	Transition AT>GC	LOC_Os04g56580	5_prime_UTR_variant	3
Chr4	33739354	A	G	Transition AT>GC	LOC_Os04g56580	5_prime_UTR_variant	21
Chr4	33739359	A	G	Transition AT>GC	LOC_Os04g56580	5_prime_UTR_variant	9
Chr4	33739370	A	G	Transition AT>GC	LOC_Os04g56580	5_prime_UTR_variant	13
Chr4	33739375	A	G	Transition AT>GC	LOC_Os04g56580	5_prime_UTR_variant	4
Chr4	33739381	A	G	Transition AT>GC	LOC_Os04g56580	5_prime_UTR_variant	4
Chr4	33739384	T	C	Transition AT>GC	LOC_Os04g56580	5_prime_UTR_variant	6
Chr4	33739395	T	C	Transition AT>GC	LOC_Os04g56580	5_prime_UTR_variant	14
Chr4	33739403	A	G	Transition AT>GC	LOC_Os04g56580	5_prime_UTR_variant	13
Chr4	33739419	A	G	Transition AT>GC	LOC_Os04g56580	upstream_transcript_variant	9
Chr4	33739427	A	G	Transition AT>GC	LOC_Os04g56580	upstream_transcript_variant	21
Chr4	33739439	A	G	Transition AT>GC	LOC_Os04g56580	upstream_transcript_variant	12
Chr4	33739445	A	G	Transition AT>GC	LOC_Os04g56580	upstream_transcript_variant	5
Chr4	33739471	C	T	Transition GC>AT	LOC_Os04g56580	upstream_transcript_variant	8
Chr4	33739474	G	A	Transition GC>AT	LOC_Os04g56580	upstream_transcript_variant	7
Chr4	33739475	G	A	Transition GC>AT	LOC_Os04g56580	upstream_transcript_variant	6
Chr4	33739476	C	T	Transition GC>AT	LOC_Os04g56580	upstream_transcript_variant	13
Chr4	33739519	C	T	Transition GC>AT	LOC_Os04g56580	upstream_transcript_variant	17
Chr6	2928331	T	C	Transition AT>GC	LOC_Os06g06300	missense_variant	25
Chr6	2928336	G	T	Transversion other	LOC_Os06g06300	synonymous_variant	23
Chr6	2928343	A	G	Transition AT>GC	LOC_Os06g06300	missense_variant	21
Chr6	2928366	C	T	Transition GC>AT	LOC_Os06g06300	synonymous_variant	15
Chr6	2940278	T	C	Transition AT>GC	LOC_Os06g06320	synonymous_variant	38
Chr6	2940306	A	G	Transition AT>GC	LOC_Os06g06320	missense_variant	40
Chr6	2940311	C	G	Transversion CG>GC	LOC_Os06g06320	missense_variant	40
Chr6	2940317	T	C	Transition AT>GC	LOC_Os06g06320	synonymous_variant	40
Chr6	2940323	C	T	Transition GC>AT	LOC_Os06g06320	synonymous_variant	40
Chr6	2940329	C	G	Transversion CG>GC	LOC_Os06g06320	synonymous_variant	40
Chr6	2940341	C	G	Transversion CG>GC	LOC_Os06g06320	missense_variant	39
Chr6	2940350	A	C	Transversion other	LOC_Os06g06320	synonymous_variant	38
Chr6	2942147	G	C	Transversion CG>GC	LOC_Os06g06320	synonymous_variant	30
Chr6	2942153	T	G	Transversion other	LOC_Os06g06320	synonymous_variant	31
Chr6	2942159	A	G	Transition AT>GC	LOC_Os06g06320	synonymous_variant	33
Chr6	2942168	G	C	Transversion CG>GC	LOC_Os06g06320	synonymous_variant	33
Chr6	2942180	T	C	Transition AT>GC	LOC_Os06g06320	synonymous_variant	36
Chr6	2942197	A	G	Transition AT>GC	LOC_Os06g06320	missense_variant	39
Chr6	2942226	T	C	Transition AT>GC	LOC_Os06g06320	missense_variant	38
Chr6	2942231	G	T	Transversion other	LOC_Os06g06320	synonymous_variant	38
Chr6	2942261	C	T	Transition GC>AT	LOC_Os06g06320	synonymous_variant	18
Chr6	2942267	A	C	Transversion other	LOC_Os06g06320	synonymous_variant	18
Chr7	4892680	A	G	Transition AT>GC	LOC_Os07g09330	intron_variant	21
Chr7	4892717	A	G	Transition AT>GC	LOC_Os07g09330	splice_acceptor_variant	20
Chr7	4892722	A	G	Transition AT>GC	LOC_Os07g09330	missense_variant	12
Chr7	4892799	A	G	Transition AT>GC	LOC_Os07g09330	synonymous_variant	10
Chr7	4892837	T	C	Transition AT>GC	LOC_Os07g09330	intron_variant	6
Chr7	4892889	T	C	Transition AT>GC	LOC_Os07g09330	intron_variant	4
Chr7	4892891	T	C	Transition AT>GC	LOC_Os07g09330	intron_variant	8
Chr7	4892921	T	C	Transition AT>GC	LOC_Os07g09330	intron_variant	5
Chr7	4892974	T	C	Transition AT>GC	LOC_Os07g09330	intron_variant	6
Chr7	4892978	T	C	Transition AT>GC	LOC_Os07g09330	intron_variant	5
Chr7	4893045	T	C	Transition AT>GC	LOC_Os07g09330	intron_variant	6
Chr7	4893127	A	G	Transition AT>GC	LOC_Os07g09330	splice_acceptor_variant	17
Chr7	4893194	A	G	Transition AT>GC	LOC_Os07g09330	synonymous_variant	11
Chr7	4893199	A	G	Transition AT>GC	LOC_Os07g09330	missense_variant	7
Chr7	4893215	T	C	Transition AT>GC	LOC_Os07g09330	synonymous_variant	12
Chr7	4893269	T	C	Transition AT>GC	LOC_Os07g09330	intron_variant	6
Chr7	4893278	T	C	Transition AT>GC	LOC_Os07g09330	intron_variant	9
Chr7	4893300	T	C	Transition AT>GC	LOC_Os07g09330	intron_variant	8
Chr7	4893311	T	C	Transition AT>GC	LOC_Os07g09330	intron_variant	7
Chr7	4893325	T	C	Transition AT>GC	LOC_Os07g09330	intron_variant	7
Chr7	4893371	T	C	Transition AT>GC	LOC_Os07g09330	intron_variant	13
Chr7	4893380	A	G	Transition AT>GC	LOC_Os07g09330	intron_variant	9
Chr7	4893385	T	C	Transition AT>GC	LOC_Os07g09330	intron_variant	23
Chr7	4893414	T	C	Transition AT>GC	LOC_Os07g09330	intron_variant	17
Chr7	4893457	T	A	Transversion other	LOC_Os07g09330	missense_variant	10
Chr7	4893505	A	G	Transition AT>GC	LOC_Os07g09330	missense_variant	4
Chr7	4893518	T	C	Transition AT>GC	LOC_Os07g09330	3_prime_UTR_variant	17
Chr7	4893526	A	G	Transition AT>GC	LOC_Os07g09330	3_prime_UTR_variant	5
Chr7	4893638	C	A	Transversion other	LOC_Os07g09330	3_prime_UTR_variant	6
Chr7	22304542	A	G	Transition AT>GC	LOC_Os07g37220	3_prime_UTR_variant	9
Chr7	22304642	T	C	Transition AT>GC	LOC_Os07g37220	missense_variant	6
Chr7	22304645	A	G	Transition AT>GC	LOC_Os07g37220	missense_variant	13
Chr7	22304650	A	G	Transition AT>GC	LOC_Os07g37220	synonymous_variant	9
Chr7	22304668	A	G	Transition AT>GC	LOC_Os07g37220	synonymous_variant	6
Chr7	22304671	A	G	Transition AT>GC	LOC_Os07g37220	synonymous_variant	6
Chr7	22304707	A	G	Transition AT>GC	LOC_Os07g37220	synonymous_variant	14
Chr7	22304727	T	C	Transition AT>GC	LOC_Os07g37220	missense_variant	4
Chr7	22304747	T	C	Transition AT>GC	LOC_Os07g37220	splice_acceptor_variant	10
Chr7	22304749	T	C	Transition AT>GC	LOC_Os07g37220	splice_region_variant	6
Chr7	22304751	A	G	Transition AT>GC	LOC_Os07g37220	splice_region_variant	7
Chr7	22304757	A	G	Transition AT>GC	LOC_Os07g37220	intron_variant	5
Chr7	22304764	A	G	Transition AT>GC	LOC_Os07g37220	intron_variant	11
Chr7	22304772	A	G	Transition AT>GC	LOC_Os07g37220	intron_variant	5
Chr7	22304798	T	C	Transition AT>GC	LOC_Os07g37220	intron_variant	13
Chr7	22304817	T	C	Transition AT>GC	LOC_Os07g37220	intron_variant	13
Chr7	22304826	T	C	Transition AT>GC	LOC_Os07g37220	intron_variant	6
Chr7	22304834	T	C	Transition AT>GC	LOC_Os07g37220	intron_variant	6
Chr7	22304859	T	C	Transition AT>GC	LOC_Os07g37220	exonic_splice_region_variant	15
Chr7	22304915	A	G	Transition AT>GC	LOC_Os07g37220	splice_region_variant	3
Chr7	22304925	A	G	Transition AT>GC	LOC_Os07g37220	intron_variant	11
Chr7	22304930	A	G	Transition AT>GC	LOC_Os07g37220	intron_variant	15
Chr7	22304941	A	G	Transition AT>GC	LOC_Os07g37220	intron_variant	8
Chr7	22304955	T	C	Transition AT>GC	LOC_Os07g37220	intron_variant	5
Chr7	22304966	T	C	Transition AT>GC	LOC_Os07g37220	intron_variant	10
Chr7	22304982	A	G	Transition AT>GC	LOC_Os07g37220	intron_variant	8
Chr7	22305071	T	C	Transition AT>GC	LOC_Os07g37220	missense_variant	5
Chr7	22305106	A	G	Transition AT>GC	LOC_Os07g37220	intron_variant	3
Chr7	22305109	A	G	Transition AT>GC	LOC_Os07g37220	intron_variant	10
Chr7	22305115	A	G	Transition AT>GC	LOC_Os07g37220	intron_variant	4
Chr7	22305120	T	C	Transition AT>GC	LOC_Os07g37220	intron_variant	16
Chr7	22305160	A	G	Transition AT>GC	LOC_Os07g37220	intron_variant	8
Chr7	22305162	A	G	Transition AT>GC	LOC_Os07g37220	intron_variant	7
Chr7	22305168	A	G	Transition AT>GC	LOC_Os07g37220	intron_variant	10
Chr7	22305222	A	G	Transition AT>GC	LOC_Os07g37220	intron_variant	6
Chr7	22305234	A	G	Transition AT>GC	LOC_Os07g37220	intron_variant	8
Chr7	22305257	T	C	Transition AT>GC	LOC_Os07g37220	intron_variant	10
Chr7	22305273	T	C	Transition AT>GC	LOC_Os07g37220	intron_variant	5
Chr7	22305286	A	G	Transition AT>GC	LOC_Os07g37220	intron_variant	7
Chr7	22305304	A	G	Transition AT>GC	LOC_Os07g37220	intron_variant	6
Chr7	22305342	T	C	Transition AT>GC	LOC_Os07g37220	intron_variant	5
Chr7	22305351	A	G	Transition AT>GC	LOC_Os07g37220	intron_variant	8
Chr7	22305388	A	G	Transition AT>GC	LOC_Os07g37220	intron_variant	8
Chr7	22305416	T	C	Transition AT>GC	LOC_Os07g37220	splice_region_variant	6
Chr7	22305419	A	G	Transition AT>GC	LOC_Os07g37220	splice_region_variant	6
Chr7	22305431	A	G	Transition AT>GC	LOC_Os07g37220	synonymous_variant	18
Chr7	22305462	T	C	Transition AT>GC	LOC_Os07g37220	missense_variant	4
Chr7	22305483	T	C	Transition AT>GC	LOC_Os07g37220	missense_variant	6
Chr7	22305493	A	G	Transition AT>GC	LOC_Os07g37220	missense_variant	4
Chr7	22305499	A	G	Transition AT>GC	LOC_Os07g37220	missense_variant	13
Chr7	22305504	A	G	Transition AT>GC	LOC_Os07g37220	missense_variant	6
Chr7	22305506	A	G	Transition AT>GC	LOC_Os07g37220	synonymous_variant	6
Chr7	22305539	A	G	Transition AT>GC	LOC_Os07g37220	synonymous_variant	11
Chr7	22305561	T	C	Transition AT>GC	LOC_Os07g37220	missense_variant	7
Chr7	22305562	T	C	Transition AT>GC	LOC_Os07g37220	missense_variant	4
Chr7	22305564	A	G	Transition AT>GC	LOC_Os07g37220	missense_variant	9
Chr7	22305616	T	C	Transition AT>GC	LOC_Os07g37220	missense_variant	6
Chr7	22305695	A	G	Transition AT>GC	LOC_Os07g37220	synonymous_variant	9
Chr7	22305716	T	C	Transition AT>GC	LOC_Os07g37220	synonymous_variant	7
Chr7	22305719	T	C	Transition AT>GC	LOC_Os07g37220	synonymous_variant	16
Chr7	22305770	T	C	Transition AT>GC	LOC_Os07g37220	synonymous_variant	5
Chr7	22305780	T	C	Transition AT>GC	LOC_Os07g37220	missense_variant	11
Chr7	22305801	A	G	Transition AT>GC	LOC_Os07g37220	missense_variant	10
Chr7	22305838	A	G	Transition AT>GC	LOC_Os07g37220	intron_variant	5
Chr7	22305850	A	G	Transition AT>GC	LOC_Os07g37220	intron_variant	24
Chr7	22305857	T	C	Transition AT>GC	LOC_Os07g37220	intron_variant	8
Chr7	22305879	A	G	Transition AT>GC	LOC_Os07g37220	intron_variant	10
Chr7	22306008	T	C	Transition AT>GC	LOC_Os07g37220	intron_variant	5
Chr7	22306409	T	C	Transition AT>GC	LOC_Os07g37220	intron_variant	3
Chr7	22306422	A	G	Transition AT>GC	LOC_Os07g37220	intron_variant	13
Chr7	22306443	T	C	Transition AT>GC	LOC_Os07g37220	intron_variant	7
Chr7	22306496	A	G	Transition AT>GC	LOC_Os07g37220	intron_variant	20
Chr7	22306514	A	G	Transition AT>GC	LOC_Os07g37220	intron_variant	16
Chr7	22306532	A	G	Transition AT>GC	LOC_Os07g37220	intron_variant	15
Chr7	22306595	T	C	Transition AT>GC	LOC_Os07g37220	synonymous_variant	6
Chr7	22306600	T	C	Transition AT>GC	LOC_Os07g37220	missense_variant	13
Chr7	22306604	A	G	Transition AT>GC	LOC_Os07g37220	synonymous_variant	3
Chr7	22306633	A	G	Transition AT>GC	LOC_Os07g37220	intron_variant	13
Chr7	22306654	A	G	Transition AT>GC	LOC_Os07g37220	intron_variant	8
Chr7	22306658	A	G	Transition AT>GC	LOC_Os07g37220	intron_variant	7
Chr7	22306670	T	C	Transition AT>GC	LOC_Os07g37220	intron_variant	18
Chr7	22306724	A	G	Transition AT>GC	LOC_Os07g37220	synonymous_variant	9
Chr7	22306745	A	G	Transition AT>GC	LOC_Os07g37220	synonymous_variant	13
Chr7	22306772	T	C	Transition AT>GC	LOC_Os07g37220	synonymous_variant	9
Chr7	22306790	A	G	Transition AT>GC	LOC_Os07g37220	synonymous_variant	3
Chr7	22306801	A	G	Transition AT>GC	LOC_Os07g37220	missense_variant	8
Chr7	22306813	T	C	Transition AT>GC	LOC_Os07g37220	missense_variant	13
Chr7	22306823	T	C	Transition AT>GC	LOC_Os07g37220	synonymous_variant	24
Chr7	22306837	A	G	Transition AT>GC	LOC_Os07g37220	missense_variant	3
Chr7	22306839	A	G	Transition AT>GC	LOC_Os07g37220	missense_variant	7
Chr7	22306841	T	C	Transition AT>GC	LOC_Os07g37220	synonymous_variant	7
Chr7	22306883	T	C	Transition AT>GC	LOC_Os07g37220	synonymous_variant	6
Chr7	22306885	A	G	Transition AT>GC	LOC_Os07g37220	missense_variant	7
Chr7	22306910	T	C	Transition AT>GC	LOC_Os07g37220	synonymous_variant	4
Chr7	22306914	A	G	Transition AT>GC	LOC_Os07g37220	missense_variant	10
Chr7	22306919	A	G	Transition AT>GC	LOC_Os07g37220	synonymous_variant	5
Chr7	22306933	A	G	Transition AT>GC	LOC_Os07g37220	missense_variant	5
Chr7	22306975	T	C	Transition AT>GC	LOC_Os07g37220	intron_variant	12
Chr7	22306977	A	G	Transition AT>GC	LOC_Os07g37220	intron_variant	6
Chr7	22306980	T	C	Transition AT>GC	LOC_Os07g37220	intron_variant	9
Chr7	22306984	A	G	Transition AT>GC	LOC_Os07g37220	intron_variant	12
Chr7	22306989	T	C	Transition AT>GC	LOC_Os07g37220	intron_variant	7
Chr7	22306992	A	G	Transition AT>GC	LOC_Os07g37220	intron_variant	24
Chr7	22306999	A	G	Transition AT>GC	LOC_Os07g37220	intron_variant	10
Chr7	22307023	T	C	Transition AT>GC	LOC_Os07g37220	intron_variant	8
Chr7	22307052	T	C	Transition AT>GC	LOC_Os07g37220	synonymous_variant	6
Chr7	22307053	T	C	Transition AT>GC	LOC_Os07g37220	missense_variant	8
Chr7	22307067	T	C	Transition AT>GC	LOC_Os07g37220	synonymous_variant	18
Chr7	22307070	A	G	Transition AT>GC	LOC_Os07g37220	synonymous_variant	9
Chr7	22307071	A	G	Transition AT>GC	LOC_Os07g37220	missense_variant	7
Chr7	22307073	T	C	Transition AT>GC	LOC_Os07g37220	synonymous_variant	4
Chr7	22307075	T	C	Transition AT>GC	LOC_Os07g37220	missense_variant	13
Chr7	22307077	A	G	Transition AT>GC	LOC_Os07g37220	missense_variant	12
Chr7	22307079	A	G	Transition AT>GC	LOC_Os07g37220	synonymous_variant	16
Chr7	22307089	T	C	Transition AT>GC	LOC_Os07g37220	missense_variant	6
Chr7	22307111	T	C	Transition AT>GC	LOC_Os07g37220	missense_variant	10
Chr7	22307113	T	C	Transition AT>GC	LOC_Os07g37220	missense_variant	6
Chr7	22307115	A	G	Transition AT>GC	LOC_Os07g37220	synonymous_variant	14
Chr7	22307125	A	G	Transition AT>GC	LOC_Os07g37220	missense_variant	6
Chr7	22307134	T	C	Transition AT>GC	LOC_Os07g37220	missense_variant	13
Chr7	22307135	T	C	Transition AT>GC	LOC_Os07g37220	missense_variant	6
Chr7	22307140	T	C	Transition AT>GC	LOC_Os07g37220	splice_acceptor_variant	23
Chr7	22307169	T	C	Transition AT>GC	LOC_Os07g37220	intron_variant	9
Chr7	22307172	A	G	Transition AT>GC	LOC_Os07g37220	intron_variant	22
Chr7	22307177	A	G	Transition AT>GC	LOC_Os07g37220	intron_variant	16
Chr7	22307183	T	C	Transition AT>GC	LOC_Os07g37220	intron_variant	3
Chr7	22307187	T	C	Transition AT>GC	LOC_Os07g37220	intron_variant	25
Chr7	22307192	A	G	Transition AT>GC	LOC_Os07g37220	intron_variant	6
Chr7	22307202	T	C	Transition AT>GC	LOC_Os07g37220	intron_variant	20
Chr7	22307236	A	G	Transition AT>GC	LOC_Os07g37220	intron_variant	10
Chr7	22307273	C	T	Transition GC>AT	LOC_Os07g37220	intron_variant	44
Chr7	22307274	T	C	Transition AT>GC	LOC_Os07g37220	intron_variant	43
Chr7	22307279	C	T	Transition GC>AT	LOC_Os07g37220	intron_variant	19
Chr7	22756539	A	G	Transition AT>GC	LOC_Os07g37920	synonymous_variant	40
Chr7	22756540	C	G	Transversion CG>GC	LOC_Os07g37920	missense_variant	40
Chr7	22756551	C	G	Transversion CG>GC	LOC_Os07g37920	synonymous_variant	40
Chr7	22756552	G	A	Transition GC>AT	LOC_Os07g37920	missense_variant	40
Chr7	22756923	C	A	Transversion other	LOC_Os07g37920	synonymous_variant	27
Chr7	22756931	G	T	Transversion other	LOC_Os07g37920	synonymous_variant	27
Chr7	22756935	C	G	Transversion CG>GC	LOC_Os07g37920	synonymous_variant	27
Chr7	22756944	C	G	Transversion CG>GC	LOC_Os07g37920	synonymous_variant	27
Chr7	22756950	C	G	Transversion CG>GC	LOC_Os07g37920	synonymous_variant	27
Chr7	22756965	C	G	Transversion CG>GC	LOC_Os07g37920	missense_variant	25
Chr7	22756967	T	G	Transversion other	LOC_Os07g37920	synonymous_variant	25
Chr7	22757311	A	C	Transversion other	LOC_Os07g37920	synonymous_variant	23
Chr7	22757314	G	C	Transversion CG>GC	LOC_Os07g37920	synonymous_variant	23
Chr7	22757315	G	T	Transversion other	LOC_Os07g37920	missense_variant	23
Chr7	22757316	A	T	Transversion other	LOC_Os07g37920	missense_variant	23
Chr7	22757344	C	G	Transversion CG>GC	LOC_Os07g37920	synonymous_variant	40
Chr7	22757366	T	G	Transversion other	LOC_Os07g37920	missense_variant	4
Chr7	22757377	C	G	Transversion CG>GC	LOC_Os07g37920	synonymous_variant	20
Chr9	20244000	A	G	Transition AT>GC	LOC_Os09g34300	3_prime_UTR_variant	14
Chr9	20244006	A	G	Transition AT>GC	LOC_Os09g34300	3_prime_UTR_variant	8
Chr9	20244017	T	C	Transition AT>GC	LOC_Os09g34300	synonymous_variant	15
Chr9	20244019	T	C	Transition AT>GC	LOC_Os09g34300	missense_variant	10
Chr9	20244021	A	G	Transition AT>GC	LOC_Os09g34300	missense_variant	11
Chr9	20244022	T	C	Transition AT>GC	LOC_Os09g34300	missense_variant	6
Chr9	20244043	A	G	Transition AT>GC	LOC_Os09g34300	missense_variant	5
Chr9	20244061	A	G	Transition AT>GC	LOC_Os09g34300	missense_variant	3
Chr9	20244068	A	G	Transition AT>GC	LOC_Os09g34300	synonymous_variant	18
Chr9	20244086	A	G	Transition AT>GC	LOC_Os09g34300	synonymous_variant	10
Chr9	20244087	G	A	Transition GC>AT	LOC_Os09g34300	missense_variant	3
Chr9	20244101	A	G	Transition AT>GC	LOC_Os09g34300	synonymous_variant	10
Chr9	20244110	A	G	Transition AT>GC	LOC_Os09g34300	synonymous_variant	6
Chr9	20244129	A	G	Transition AT>GC	LOC_Os09g34300	missense_variant	9
Chr9	20244131	A	G	Transition AT>GC	LOC_Os09g34300	synonymous_variant	9
Chr9	20244135	T	C	Transition AT>GC	LOC_Os09g34300	missense_variant	8
Chr9	20244265	T	C	Transition AT>GC	LOC_Os09g34300	intron_variant	12
Chr9	20244369	A	G	Transition AT>GC	LOC_Os09g34300	synonymous_variant	18
Chr9	20244412	A	G	Transition AT>GC	LOC_Os09g34300	missense_variant	8
Chr9	20244424	A	G	Transition AT>GC	LOC_Os09g34300	missense_variant	14
Chr9	20244453	A	G	Transition AT>GC	LOC_Os09g34300	synonymous_variant	5
Chr9	20244495	A	G	Transition AT>GC	LOC_Os09g34300	intron_variant	7
Chr9	20244531	A	G	Transition AT>GC	LOC_Os09g34300	intron_variant	10
Chr9	20244543	T	C	Transition AT>GC	LOC_Os09g34300	intron_variant	8
Chr9	20244573	T	C	Transition AT>GC	LOC_Os09g34300	splice_region_variant	6
Chr9	20244595	T	C	Transition AT>GC	LOC_Os09g34300	synonymous_variant	4
Chr9	20244619	A	G	Transition AT>GC	LOC_Os09g34300	synonymous_variant	6
Chr9	20244620	T	C	Transition AT>GC	LOC_Os09g34300	missense_variant	6
Chr9	20244662	T	C	Transition AT>GC	LOC_Os09g34300	missense_variant	7
Chr9	20244665	T	C	Transition AT>GC	LOC_Os09g34300	missense_variant	10
Chr9	20244756	T	C	Transition AT>GC	LOC_Os09g34300	intron_variant	5
Chr9	20244761	A	G	Transition AT>GC	LOC_Os09g34300	intron_variant	8
Chr9	20244774	A	G	Transition AT>GC	LOC_Os09g34300	intron_variant	7
Chr9	20244776	A	G	Transition AT>GC	LOC_Os09g34300	intron_variant	16
Chr9	20244852	A	G	Transition AT>GC	LOC_Os09g34300	intron_variant	6
Chr9	20244861	T	C	Transition AT>GC	LOC_Os09g34300	intron_variant	7
Chr9	20244886	T	C	Transition AT>GC	LOC_Os09g34300	intron_variant	11
Chr9	20244896	T	C	Transition AT>GC	LOC_Os09g34300	intron_variant	5
Chr9	20244903	A	G	Transition AT>GC	LOC_Os09g34300	intron_variant	11
Chr9	20244971	T	C	Transition AT>GC	LOC_Os09g34300	intron_variant	7
Chr9	20244973	A	G	Transition AT>GC	LOC_Os09g34300	intron_variant	7
Chr9	20244987	A	G	Transition AT>GC	LOC_Os09g34300	intron_variant	8
Chr9	20244998	C	T	Transition GC>AT	LOC_Os09g34300	splice_donor_variant	3
Chr9	20245000	T	C	Transition AT>GC	LOC_Os09g34300	exonic_splice_region_variant	9
Chr9	20245017	A	G	Transition AT>GC	LOC_Os09g34300	synonymous_variant	6
Chr9	20245021	A	G	Transition AT>GC	LOC_Os09g34300	missense_variant	6
Chr9	20245023	A	G	Transition AT>GC	LOC_Os09g34300	synonymous_variant	7
Chr9	20245068	A	G	Transition AT>GC	LOC_Os09g34300	splice_region_variant	4
Chr9	20245078	T	C	Transition AT>GC	LOC_Os09g34300	intron_variant	18
Chr9	20245101	A	G	Transition AT>GC	LOC_Os09g34300	intron_variant	7
Chr9	20245135	T	C	Transition AT>GC	LOC_Os09g34300	intron_variant	8
Chr9	20245180	A	G	Transition AT>GC	LOC_Os09g34300	intron_variant	4
Chr9	20245256	A	G	Transition AT>GC	LOC_Os09g34300	synonymous_variant	8
Chr9	20245326	T	C	Transition AT>GC	LOC_Os09g34300	missense_variant	6
Chr9	20245340	A	G	Transition AT>GC	LOC_Os09g34300	synonymous_variant	10
Chr9	20245348	T	C	Transition AT>GC	LOC_Os09g34300	missense_variant	14
Chr9	20245370	A	T	Transversion other	LOC_Os09g34300	intron_variant	44
Chr9	20245372	C	T	Transition GC>AT	LOC_Os09g34300	intron_variant	43
Chr9	20247856	G	T	Transversion other	LOC_Os09g34300	intron_variant	5
Chr9	20247863	A	G	Transition AT>GC	LOC_Os09g34300	intron_variant	15
Chr9	20248015	T	C	Transition AT>GC	LOC_Os09g34300	intron_variant	4
Chr9	20248095	A	G	Transition AT>GC	LOC_Os09g34300	intron_variant	4
Chr9	20248100	T	C	Transition AT>GC	LOC_Os09g34300	intron_variant	11
Chr9	20248129	T	C	Transition AT>GC	LOC_Os09g34300	intron_variant	8
Chr9	20248132	A	G	Transition AT>GC	LOC_Os09g34300	intron_variant	15
Chr9	20248208	A	G	Transition AT>GC	LOC_Os09g34300	intron_variant	6
Chr9	20248262	G	A	Transition GC>AT	LOC_Os09g34300	stop_gained	5
Chr9	20248312	T	A	Transversion other	LOC_Os09g34300	missense_variant	14
Chr9	20248453	A	G	Transition AT>GC	LOC_Os09g34300	missense_variant	4
Chr9	20248489	C	T	Transition GC>AT	LOC_Os09g34300	missense_variant	6
Chr9	20248499	T	G	Transversion other	LOC_Os09g34300	missense_variant	6
Chr9	20248508	T	C	Transition AT>GC	LOC_Os09g34300	missense_variant	8
Chr9	20248579	A	G	Transition AT>GC	LOC_Os09g34300	upstream_transcript_variant	3
Chr9	20248607	A	G	Transition AT>GC	LOC_Os09g34300	upstream_transcript_variant	13
Chr9	20248631	A	G	Transition AT>GC	LOC_Os09g34300	upstream_transcript_variant	11
Chr9	20248635	A	G	Transition AT>GC	LOC_Os09g34300	upstream_transcript_variant	3
Chr9	20248647	C	T	Transition GC>AT	LOC_Os09g34300	upstream_transcript_variant	44
Chr9	20248648	T	C	Transition AT>GC	LOC_Os09g34300	upstream_transcript_variant	41
Chr9	22855292	A	G	Transition AT>GC	LOC_Os09g39860	upstream_transcript_variant	3
Chr9	22855303	A	G	Transition AT>GC	LOC_Os09g39860	upstream_transcript_variant	9
Chr9	22855339	A	G	Transition AT>GC	LOC_Os09g39870	5_prime_UTR_variant	19
Chr9	22855358	A	G	Transition AT>GC	LOC_Os09g39870	5_prime_UTR_variant	15
Chr9	22855363	A	G	Transition AT>GC	LOC_Os09g39870	5_prime_UTR_variant	8
Chr9	22855372	A	G	Transition AT>GC	LOC_Os09g39870	5_prime_UTR_variant	16
Chr9	22855428	A	G	Transition AT>GC	LOC_Os09g39870	5_prime_UTR_variant	13
Chr9	22855429	A	G	Transition AT>GC	LOC_Os09g39870	5_prime_UTR_variant	5
Chr9	22855432	A	G	Transition AT>GC	LOC_Os09g39870	5_prime_UTR_variant	5
Chr9	22855436	T	C	Transition AT>GC	LOC_Os09g39870	5_prime_UTR_variant	7
Chr9	22855439	A	G	Transition AT>GC	LOC_Os09g39870	5_prime_UTR_variant	16
Chr9	22855446	A	G	Transition AT>GC	LOC_Os09g39870	5_prime_UTR_variant	16
Chr9	22855451	A	G	Transition AT>GC	LOC_Os09g39870	5_prime_UTR_variant	12
Chr9	22855465	A	G	Transition AT>GC	LOC_Os09g39870	5_prime_UTR_variant	10
Chr9	22855546	A	C	Transversion other	LOC_Os09g39870	missense_variant	34
Chr9	22855583	T	C	Transition AT>GC	LOC_Os09g39870	missense_variant	11
Chr9	22855586	A	G	Transition AT>GC	LOC_Os09g39870	missense_variant	10
Chr9	22855610	A	G	Transition AT>GC	LOC_Os09g39870	missense_variant	8
Chr9	22855611	T	C	Transition AT>GC	LOC_Os09g39870	synonymous_variant	6
Chr9	22855619	A	G	Transition AT>GC	LOC_Os09g39870	exonic_splice_region_variant	4
Chr9	22855624	A	G	Transition AT>GC	LOC_Os09g39870	splice_region_variant	13
Chr9	22855643	T	C	Transition AT>GC	LOC_Os09g39870	upstream_transcript_variant	9
Chr9	22855647	T	C	Transition AT>GC	LOC_Os09g39870	upstream_transcript_variant	3
Chr9	22855661	T	C	Transition AT>GC	LOC_Os09g39870	upstream_transcript_variant	7
Chr9	22855696	C	T	Transition GC>AT	LOC_Os09g39870	splice_region_variant	3
Chr9	22855706	C	T	Transition GC>AT	LOC_Os09g39870	synonymous_variant	4
Chr9	22855714	T	C	Transition AT>GC	LOC_Os09g39870	missense_variant	17
Chr9	22855735	A	G	Transition AT>GC	LOC_Os09g39870	missense_variant	11
Chr9	22855737	A	G	Transition AT>GC	LOC_Os09g39870	missense_variant	6
Chr9	22855749	A	G	Transition AT>GC	LOC_Os09g39870	missense_variant	5
Chr9	22855805	A	G	Transition AT>GC	LOC_Os09g39870	synonymous_variant	8
Chr9	22855843	A	G	Transition AT>GC	LOC_Os09g39870	missense_variant	5
Chr9	22855849	G	A	Transition GC>AT	LOC_Os09g39870	missense_variant	4
Chr9	22855861	T	C	Transition AT>GC	LOC_Os09g39870	missense_variant	8
Chr9	22855864	T	C	Transition AT>GC	LOC_Os09g39870	missense_variant	6
Chr9	22855868	T	C	Transition AT>GC	LOC_Os09g39870	synonymous_variant	7
Chr9	22855876	T	C	Transition AT>GC	LOC_Os09g39870	missense_variant	5
Chr9	22855892	C	A	Transversion other	LOC_Os09g39870	synonymous_variant	24
Chr9	22855948	A	C	Transversion other	LOC_Os09g39870	missense_variant	15
Chr9	22855956	T	C	Transition AT>GC	LOC_Os09g39870	missense_variant	13
Chr9	22855959	A	G	Transition AT>GC	LOC_Os09g39870	exonic_splice_region_variant	6
Chr9	22855997	T	C	Transition AT>GC	LOC_Os09g39870	upstream_transcript_variant	8
Chr9	22856018	T	C	Transition AT>GC	LOC_Os09g39870	upstream_transcript_variant	12
Chr9	22856052	T	C	Transition AT>GC	LOC_Os09g39870	upstream_transcript_variant	14
Chr9	22856076	A	G	Transition AT>GC	LOC_Os09g39870	missense_variant	26
Chr9	22856080	A	G	Transition AT>GC	LOC_Os09g39870	missense_variant	6
Chr9	22856087	A	G	Transition AT>GC	LOC_Os09g39870	synonymous_variant	3
Chr9	22856121	G	A	Transition GC>AT	LOC_Os09g39870	missense_variant	3
Chr9	22856127	T	C	Transition AT>GC	LOC_Os09g39870	missense_variant	4
Chr9	22856134	T	C	Transition AT>GC	LOC_Os09g39870	missense_variant	8
Chr9	22856189	T	C	Transition AT>GC	LOC_Os09g39870	upstream_transcript_variant	14
Chr9	22856202	T	C	Transition AT>GC	LOC_Os09g39870	upstream_transcript_variant	15
Chr9	22856213	C	T	Transition GC>AT	LOC_Os09g39870	upstream_transcript_variant	3
Chr9	22856243	T	C	Transition AT>GC	LOC_Os09g39870	upstream_transcript_variant	15
Chr9	22856248	T	C	Transition AT>GC	LOC_Os09g39870	upstream_transcript_variant	6
Chr9	22856272	A	G	Transition AT>GC	LOC_Os09g39870	upstream_transcript_variant	4
Chr9	22856274	A	G	Transition AT>GC	LOC_Os09g39870	upstream_transcript_variant	7
Chr9	22856299	T	C	Transition AT>GC	LOC_Os09g39870	upstream_transcript_variant	7
Chr9	22856307	T	C	Transition AT>GC	LOC_Os09g39870	upstream_transcript_variant	16
Chr9	22856326	A	G	Transition AT>GC	LOC_Os09g39870	upstream_transcript_variant	12
Chr9	22856374	A	G	Transition AT>GC	LOC_Os09g39870	missense_variant	6
Chr9	22856377	A	G	Transition AT>GC	LOC_Os09g39870	missense_variant	5
Chr9	22856432	G	A	Transition GC>AT	LOC_Os09g39870	missense_variant	3
Chr9	22856557	T	C	Transition AT>GC	LOC_Os09g39870	missense_variant	14
Chr9	22856567	C	T	Transition GC>AT	LOC_Os09g39870	missense_variant	27
Chr10	22943429	A	T	Transversion other	LOC_Os10g42550	downstream_transcript_variant	5
Chr10	22943463	G	A	Transition GC>AT	LOC_Os10g42550	downstream_transcript_variant	7
Chr10	22943584	T	C	Transition AT>GC	LOC_Os10g42550	3_prime_UTR_variant	8
Chr10	22943666	C	T	Transition GC>AT	LOC_Os10g42550	3_prime_UTR_variant	6
Chr10	22943713	T	C	Transition AT>GC	LOC_Os10g42550	3_prime_UTR_variant	27
Chr10	22943744	T	C	Transition AT>GC	LOC_Os10g42550	3_prime_UTR_variant	3
Chr10	22943755	T	C	Transition AT>GC	LOC_Os10g42550	3_prime_UTR_variant	11
Chr10	22943760	T	C	Transition AT>GC	LOC_Os10g42550	3_prime_UTR_variant	11
Chr10	22943838	A	G	Transition AT>GC	LOC_Os10g42550	3_prime_UTR_variant	15
Chr10	22943852	A	G	Transition AT>GC	LOC_Os10g42550	3_prime_UTR_variant	6
Chr10	22943855	A	G	Transition AT>GC	LOC_Os10g42550	3_prime_UTR_variant	4
Chr10	22943878	T	C	Transition AT>GC	LOC_Os10g42550	3_prime_UTR_variant	5
Chr10	22943932	C	T	Transition GC>AT	LOC_Os10g42550	3_prime_UTR_variant	3
Chr10	22944003	T	C	Transition AT>GC	LOC_Os10g42550	3_prime_UTR_variant	16
Chr10	22944020	A	G	Transition AT>GC	LOC_Os10g42550	3_prime_UTR_variant	8
Chr10	22944033	T	C	Transition AT>GC	LOC_Os10g42550	3_prime_UTR_variant	5
Chr10	22944099	T	C	Transition AT>GC	LOC_Os10g42550	missense_variant	8
Chr10	22944104	T	C	Transition AT>GC	LOC_Os10g42550	missense_variant	4
Chr10	22944113	T	C	Transition AT>GC	LOC_Os10g42550	missense_variant	8
Chr10	22944254	A	G	Transition AT>GC	LOC_Os10g42550	missense_variant	3
Chr10	22944371	A	G	Transition AT>GC	LOC_Os10g42550	missense_variant	19
Chr10	22944378	A	G	Transition AT>GC	LOC_Os10g42550	missense_variant	10
Chr10	22944387	A	G	Transition AT>GC	LOC_Os10g42550	missense_variant	7
Chr10	22944425	A	G	Transition AT>GC	LOC_Os10g42550	missense_variant	5
Chr10	22944435	A	G	Transition AT>GC	LOC_Os10g42550	missense_variant	11
Chr10	22944446	A	G	Transition AT>GC	LOC_Os10g42550	missense_variant	16
Chr10	22944465	A	G	Transition AT>GC	LOC_Os10g42550	missense_variant	22
Chr10	22944470	A	G	Transition AT>GC	LOC_Os10g42550	missense_variant	26
Chr10	22944480	C	T	Transition GC>AT	LOC_Os10g42550	missense_variant	39
