# Supplementary material for: Accurate, Efficient and User-Friendly Mutation Calling and Sample Identification for TILLING Experiments
Source: Front Genet. 2021 Feb 3;12:624513. doi: 10.3389/fgene.2021.624513 (PMC7886796; doi:10.3389/fgene.2021.624513)
Supplement: Supplementary Table 4 — Raw variants detected by Lofreq in a rice TILLING population. [file Table_4.XLSX]

## Sheet: Sheet1
Chromosome	Position	Reference	Alternative	Mutation type	Gene	Effect	Pools
Chr1	4406366	A	G	Transition AT>GC	LOC_Os01g08780	intron_variant	14
Chr1	4406371	A	G	Transition AT>GC	LOC_Os01g08780	intron_variant	15
Chr1	4406375	A	G	Transition AT>GC	LOC_Os01g08780	intron_variant	12
Chr1	4406377	T	C	Transition AT>GC	LOC_Os01g08780	intron_variant	16
Chr1	4406379	T	C	Transition AT>GC	LOC_Os01g08780	intron_variant	12
Chr1	4406380	T	C	Transition AT>GC	LOC_Os01g08780	intron_variant	24
Chr1	4406382	T	C	Transition AT>GC	LOC_Os01g08780	intron_variant	14
Chr1	4406391	A	G	Transition AT>GC	LOC_Os01g08780	intron_variant	19
Chr1	4406393	A	G	Transition AT>GC	LOC_Os01g08780	intron_variant	18
Chr1	4406413	T	C	Transition AT>GC	LOC_Os01g08780	intron_variant	18
Chr1	4406431	A	G	Transition AT>GC	LOC_Os01g08780	intron_variant	19
Chr1	4406453	T	C	Transition AT>GC	LOC_Os01g08780	intron_variant	18
Chr1	4406468	T	C	Transition AT>GC	LOC_Os01g08780	intron_variant	25
Chr1	4406489	T	C	Transition AT>GC	LOC_Os01g08780	intron_variant	4
Chr1	4406974	A	C	Transversion other	LOC_Os01g08780	splice_region_variant	25
Chr1	4407312	T	G	Transversion other	LOC_Os01g08780	upstream_transcript_variant	25
Chr1	4407343	C	A	Transversion other	LOC_Os01g08780	upstream_transcript_variant	27
Chr1	6499297	G	C	Transversion CG>GC	LOC_Os01g11940	synonymous_variant	27
Chr1	6499321	G	C	Transversion CG>GC	LOC_Os01g11940	synonymous_variant	39
Chr1	6499341	G	A	Transition GC>AT	LOC_Os01g11940	missense_variant	39
Chr1	6499346	C	A	Transversion other	LOC_Os01g11940	missense_variant	40
Chr1	6499348	C	G	Transversion CG>GC	LOC_Os01g11940	synonymous_variant	40
Chr1	6499377	T	C	Transition AT>GC	LOC_Os01g11940	missense_variant	37
Chr1	6499378	C	G	Transversion CG>GC	LOC_Os01g11940	synonymous_variant	37
Chr1	6499409	A	C	Transversion other	LOC_Os01g11940	synonymous_variant	19
Chr1	6499411	G	T	Transversion other	LOC_Os01g11940	missense_variant	15
Chr1	34629524	G	T	Transversion other	LOC_Os01g59870	3_prime_UTR_variant	32
Chr1	34629562	T	C	Transition AT>GC	LOC_Os01g59870	3_prime_UTR_variant	8
Chr1	34629567	T	C	Transition AT>GC	LOC_Os01g59870	3_prime_UTR_variant	5
Chr1	34629569	A	G	Transition AT>GC	LOC_Os01g59870	3_prime_UTR_variant	19
Chr1	34629570	T	C	Transition AT>GC	LOC_Os01g59870	3_prime_UTR_variant	26
Chr1	34629574	A	G	Transition AT>GC	LOC_Os01g59870	3_prime_UTR_variant	19
Chr1	34629577	T	C	Transition AT>GC	LOC_Os01g59870	3_prime_UTR_variant	20
Chr1	34629580	A	G	Transition AT>GC	LOC_Os01g59870	3_prime_UTR_variant	22
Chr1	34629583	A	G	Transition AT>GC	LOC_Os01g59870	3_prime_UTR_variant	14
Chr1	34629585	A	G	Transition AT>GC	LOC_Os01g59870	3_prime_UTR_variant	10
Chr1	34629596	A	G	Transition AT>GC	LOC_Os01g59870	3_prime_UTR_variant	13
Chr1	34629606	A	G	Transition AT>GC	LOC_Os01g59870	3_prime_UTR_variant	5
Chr1	34629616	T	C	Transition AT>GC	LOC_Os01g59870	3_prime_UTR_variant	10
Chr1	34629619	A	G	Transition AT>GC	LOC_Os01g59870	3_prime_UTR_variant	9
Chr1	34629679	A	G	Transition AT>GC	LOC_Os01g59870	3_prime_UTR_variant	7
Chr1	34629690	A	G	Transition AT>GC	LOC_Os01g59870	3_prime_UTR_variant	6
Chr1	34630060	T	C	Transition AT>GC	LOC_Os01g59880	3_prime_UTR_variant	4
Chr1	34630812	C	T	Transition GC>AT	LOC_Os01g59880	3_prime_UTR_variant	28
Chr1	34630848	C	T	Transition GC>AT	LOC_Os01g59880	3_prime_UTR_variant	12
Chr1	34630854	A	G	Transition AT>GC	LOC_Os01g59880	3_prime_UTR_variant	22
Chr1	34630861	T	C	Transition AT>GC	LOC_Os01g59880	3_prime_UTR_variant	13
Chr1	34630863	T	C	Transition AT>GC	LOC_Os01g59880	3_prime_UTR_variant	9
Chr1	34630865	T	C	Transition AT>GC	LOC_Os01g59880	3_prime_UTR_variant	27
Chr1	34630867	A	G	Transition AT>GC	LOC_Os01g59880	3_prime_UTR_variant	28
Chr1	34630872	T	C	Transition AT>GC	LOC_Os01g59880	splice_acceptor_variant	8
Chr1	34630874	A	G	Transition AT>GC	LOC_Os01g59880	splice_region_variant	22
Chr1	34630876	C	T	Transition GC>AT	LOC_Os01g59880	splice_region_variant	3
Chr1	34630878	A	G	Transition AT>GC	LOC_Os01g59880	splice_region_variant	17
Chr1	34630915	A	G	Transition AT>GC	LOC_Os01g59880	intron_variant	8
Chr1	34630921	A	G	Transition AT>GC	LOC_Os01g59880	intron_variant	15
Chr1	34630923	G	A	Transition GC>AT	LOC_Os01g59880	intron_variant	4
Chr1	34630925	A	G	Transition AT>GC	LOC_Os01g59880	intron_variant	11
Chr1	34630928	T	C	Transition AT>GC	LOC_Os01g59880	intron_variant	17
Chr1	34630929	T	C	Transition AT>GC	LOC_Os01g59880	intron_variant	13
Chr1	34630931	A	G	Transition AT>GC	LOC_Os01g59880	intron_variant	24
Chr1	34630932	T	C	Transition AT>GC	LOC_Os01g59880	intron_variant	6
Chr1	34630940	A	G	Transition AT>GC	LOC_Os01g59880	intron_variant	21
Chr1	34630941	A	G	Transition AT>GC	LOC_Os01g59880	intron_variant	20
Chr1	34630945	A	G	Transition AT>GC	LOC_Os01g59880	intron_variant	40
Chr1	34630946	C	T	Transition GC>AT	LOC_Os01g59880	intron_variant	29
Chr1	34630980	T	A	Transversion other	LOC_Os01g59880	intron_variant	16
Chr1	34630987	G	A	Transition GC>AT	LOC_Os01g59880	intron_variant	3
Chr1	34632150	C	T	Transition GC>AT	LOC_Os01g59880	3_prime_UTR_variant	3
Chr1	34632210	T	C	Transition AT>GC	LOC_Os01g59880	synonymous_variant	6
Chr1	34632218	T	C	Transition AT>GC	LOC_Os01g59880	missense_variant	15
Chr1	34632257	T	C	Transition AT>GC	LOC_Os01g59880	missense_variant	16
Chr1	34632261	A	G	Transition AT>GC	LOC_Os01g59880	synonymous_variant	6
Chr1	34632263	A	G	Transition AT>GC	LOC_Os01g59880	missense_variant	15
Chr1	34632285	C	T	Transition GC>AT	LOC_Os01g59880	synonymous_variant	31
Chr1	34632288	C	T	Transition GC>AT	LOC_Os01g59880	synonymous_variant	23
Chr1	34632290	C	T	Transition GC>AT	LOC_Os01g59880	missense_variant	22
Chr1	36813907	A	T	Transversion other	LOC_Os01g63510	3_prime_UTR_variant	38
Chr1	36813924	C	G	Transversion CG>GC	LOC_Os01g63510	3_prime_UTR_variant	16
Chr1	36813934	A	G	Transition AT>GC	LOC_Os01g63510	3_prime_UTR_variant	31
Chr1	36813935	T	C	Transition AT>GC	LOC_Os01g63510	3_prime_UTR_variant	13
Chr1	36813940	T	C	Transition AT>GC	LOC_Os01g63510	3_prime_UTR_variant	17
Chr1	36813942	T	C	Transition AT>GC	LOC_Os01g63510	3_prime_UTR_variant	21
Chr1	36813944	T	C	Transition AT>GC	LOC_Os01g63510	3_prime_UTR_variant	22
Chr1	36813947	T	C	Transition AT>GC	LOC_Os01g63510	3_prime_UTR_variant	34
Chr1	36813949	A	G	Transition AT>GC	LOC_Os01g63510	3_prime_UTR_variant	21
Chr1	36813951	A	G	Transition AT>GC	LOC_Os01g63510	3_prime_UTR_variant	18
Chr1	36813954	T	C	Transition AT>GC	LOC_Os01g63510	3_prime_UTR_variant	17
Chr1	36813964	T	C	Transition AT>GC	LOC_Os01g63510	3_prime_UTR_variant	11
Chr1	36814044	A	G	Transition AT>GC	LOC_Os01g63510	3_prime_UTR_variant	15
Chr1	36814070	A	G	Transition AT>GC	LOC_Os01g63510	3_prime_UTR_variant	21
Chr1	36814160	A	C	Transversion other	LOC_Os01g63510	missense_variant	11
Chr1	36814494	C	T	Transition GC>AT	LOC_Os01g63510	missense_variant	3
Chr1	36814644	C	T	Transition GC>AT	LOC_Os01g63510	missense_variant	3
Chr1	36814695	A	C	Transversion other	LOC_Os01g63510	missense_variant	24
Chr1	36814761	T	C	Transition AT>GC	LOC_Os01g63510	missense_variant	13
Chr2	3311525	C	G	Transversion CG>GC	LOC_Os02g06588	5_prime_UTR_variant	10
Chr2	3311534	G	C	Transversion CG>GC	LOC_Os02g06588	5_prime_UTR_variant	10
Chr2	3311535	T	A	Transversion other	LOC_Os02g06588	5_prime_UTR_variant	11
Chr2	3311565	C	T	Transition GC>AT	LOC_Os02g06588	5_prime_UTR_variant	33
Chr2	3311568	T	G	Transversion other	LOC_Os02g06588	5_prime_UTR_variant	33
Chr2	3311581	A	T	Transversion other	LOC_Os02g06588	5_prime_UTR_variant	33
Chr2	3311584	G	A	Transition GC>AT	LOC_Os02g06588	5_prime_UTR_variant	33
Chr2	3311596	G	A	Transition GC>AT	LOC_Os02g06588	5_prime_UTR_variant	31
Chr2	3311608	T	A	Transversion other	LOC_Os02g06588	missense_variant	31
Chr2	3311619	A	C	Transversion other	LOC_Os02g06588	synonymous_variant	19
Chr2	3792639	A	C	Transversion other	LOC_Os02g07350	downstream_transcript_variant	7
Chr2	3792789	A	G	Transition AT>GC	LOC_Os02g07350	3_prime_UTR_variant	10
Chr2	3792790	T	C	Transition AT>GC	LOC_Os02g07350	3_prime_UTR_variant	10
Chr2	3792986	T	G	Transversion other	LOC_Os02g07350	intron_variant	20
Chr2	3793406	T	C	Transition AT>GC	LOC_Os02g07350	intron_variant	3
Chr2	3793554	A	G	Transition AT>GC	LOC_Os02g07350	synonymous_variant	6
Chr2	3793558	A	G	Transition AT>GC	LOC_Os02g07350	missense_variant	10
Chr2	3793561	G	A	Transition GC>AT	LOC_Os02g07350	missense_variant	3
Chr2	3793572	A	C	Transversion other	LOC_Os02g07350	synonymous_variant	34
Chr2	3793580	T	C	Transition AT>GC	LOC_Os02g07350	missense_variant	13
Chr2	3793584	T	C	Transition AT>GC	LOC_Os02g07350	synonymous_variant	10
Chr2	3793588	A	G	Transition AT>GC	LOC_Os02g07350	missense_variant	16
Chr2	3793640	A	G	Transition AT>GC	LOC_Os02g07350	intron_variant	19
Chr2	3793643	A	G	Transition AT>GC	LOC_Os02g07350	intron_variant	18
Chr2	3793655	T	C	Transition AT>GC	LOC_Os02g07350	intron_variant	24
Chr2	3793659	A	G	Transition AT>GC	LOC_Os02g07350	intron_variant	16
Chr2	3793663	T	C	Transition AT>GC	LOC_Os02g07350	intron_variant	31
Chr2	3793666	A	G	Transition AT>GC	LOC_Os02g07350	intron_variant	12
Chr2	3793669	A	G	Transition AT>GC	LOC_Os02g07350	intron_variant	5
Chr2	3793873	A	C	Transversion other	LOC_Os02g07350	synonymous_variant	33
Chr2	3793874	G	C	Transversion CG>GC	LOC_Os02g07350	missense_variant	42
Chr2	3794653	A	G	Transition AT>GC	LOC_Os02g07350	intron_variant	3
Chr2	3794849	C	T	Transition GC>AT	LOC_Os02g07350	intron_variant	3
Chr2	3794904	A	G	Transition AT>GC	LOC_Os02g07350	intron_variant	8
Chr2	3794951	T	C	Transition AT>GC	LOC_Os02g07350	intron_variant	13
Chr2	3794983	C	T	Transition GC>AT	LOC_Os02g07350	intron_variant	36
Chr2	16363144	A	C	Transversion other	LOC_Os02g27620	5_prime_UTR_variant	11
Chr2	16363156	A	G	Transition AT>GC	LOC_Os02g27620	5_prime_UTR_variant	17
Chr2	16363157	T	C	Transition AT>GC	LOC_Os02g27620	5_prime_UTR_variant	11
Chr2	16363833	T	C	Transition AT>GC	LOC_Os02g27620	intron_variant	12
Chr2	16364119	A	C	Transversion other	LOC_Os02g27620	synonymous_variant	16
Chr2	16364354	T	C	Transition AT>GC	LOC_Os02g27620	missense_variant	20
Chr2	16364383	T	C	Transition AT>GC	LOC_Os02g27620	synonymous_variant	13
Chr2	16364387	A	C	Transversion other	LOC_Os02g27620	missense_variant	31
Chr2	16364456	A	G	Transition AT>GC	LOC_Os02g27620	upstream_transcript_variant	13
Chr2	16364465	C	T	Transition GC>AT	LOC_Os02g27620	upstream_transcript_variant	31
Chr2	16364468	C	T	Transition GC>AT	LOC_Os02g27620	upstream_transcript_variant	26
Chr2	16364491	T	A	Transversion other	LOC_Os02g27620	upstream_transcript_variant	24
Chr2	18889887	C	T	Transition GC>AT	LOC_Os02g31960	downstream_transcript_variant	29
Chr2	18889951	T	C	Transition AT>GC	LOC_Os02g31960	3_prime_UTR_variant	8
Chr2	18890158	T	C	Transition AT>GC	LOC_Os02g31960	3_prime_UTR_variant	6
Chr2	18890400	C	T	Transition GC>AT	LOC_Os02g31960	3_prime_UTR_variant	36
Chr2	18890602	A	G	Transition AT>GC	LOC_Os02g31960	3_prime_UTR_variant	6
Chr2	18890654	T	C	Transition AT>GC	LOC_Os02g31960	missense_variant	6
Chr2	18890891	T	C	Transition AT>GC	LOC_Os02g31960	splice_acceptor_variant	4
Chr2	18891062	A	G	Transition AT>GC	LOC_Os02g31960	intron_variant	9
Chr2	18891203	T	C	Transition AT>GC	LOC_Os02g31960	splice_acceptor_variant	9
Chr2	18891238	T	C	Transition AT>GC	LOC_Os02g31960	5_prime_UTR_variant	9
Chr2	18891322	T	C	Transition AT>GC	LOC_Os02g31960	splice_acceptor_variant	10
Chr2	18891330	A	G	Transition AT>GC	LOC_Os02g31960	splice_region_variant	10
Chr2	18891332	A	G	Transition AT>GC	LOC_Os02g31960	missense_variant	9
Chr2	18891337	A	G	Transition AT>GC	LOC_Os02g31960	missense_variant	19
Chr2	18891357	C	T	Transition GC>AT	LOC_Os02g31960	synonymous_variant	42
Chr2	18891360	C	T	Transition GC>AT	LOC_Os02g31960	synonymous_variant	7
Chr2	18891392	A	T	Transversion other	LOC_Os02g31960	5_prime_UTR_variant	5
Chr2	18892652	A	T	Transversion other	LOC_Os02g31960	upstream_transcript_variant	21
Chr2	18892684	G	A	Transition GC>AT	LOC_Os02g31960	upstream_transcript_variant	8
Chr2	18892694	A	G	Transition AT>GC	LOC_Os02g31960	upstream_transcript_variant	6
Chr2	18892704	A	G	Transition AT>GC	LOC_Os02g31960	splice_region_variant	3
Chr2	18893607	C	T	Transition GC>AT	LOC_Os02g31960	intron_variant	3
Chr2	18893898	T	C	Transition AT>GC	LOC_Os02g31960	missense_variant	3
Chr2	18893926	C	T	Transition GC>AT	LOC_Os02g31960	missense_variant	3
Chr2	18893982	A	C	Transversion other	LOC_Os02g31960	intron_variant	7
Chr2	18893984	G	T	Transversion other	LOC_Os02g31960	intron_variant	31
Chr2	18894009	A	G	Transition AT>GC	LOC_Os02g31960	intron_variant	45
Chr2	18894016	G	A	Transition GC>AT	LOC_Os02g31960	intron_variant	16
Chr2	18894109	T	C	Transition AT>GC	LOC_Os02g31960	missense_variant	17
Chr2	18894117	T	C	Transition AT>GC	LOC_Os02g31960	synonymous_variant	12
Chr2	18894135	T	C	Transition AT>GC	LOC_Os02g31960	synonymous_variant	19
Chr2	18894136	T	C	Transition AT>GC	LOC_Os02g31960	missense_variant	8
Chr2	18894153	A	G	Transition AT>GC	LOC_Os02g31960	synonymous_variant	12
Chr2	18894186	A	G	Transition AT>GC	LOC_Os02g31960	synonymous_variant	29
Chr2	18894191	A	G	Transition AT>GC	LOC_Os02g31960	missense_variant	24
Chr2	18894195	A	G	Transition AT>GC	LOC_Os02g31960	synonymous_variant	11
Chr2	18894199	T	C	Transition AT>GC	LOC_Os02g31960	splice_acceptor_variant	19
Chr2	18894202	A	G	Transition AT>GC	LOC_Os02g31960	splice_region_variant	6
Chr2	18894203	A	G	Transition AT>GC	LOC_Os02g31960	splice_region_variant	24
Chr2	18894205	A	G	Transition AT>GC	LOC_Os02g31960	splice_region_variant	14
Chr2	18894207	A	G	Transition AT>GC	LOC_Os02g31960	splice_region_variant	27
Chr2	18894212	A	G	Transition AT>GC	LOC_Os02g31960	intron_variant	37
Chr2	18894214	A	G	Transition AT>GC	LOC_Os02g31960	intron_variant	14
Chr2	18894222	A	G	Transition AT>GC	LOC_Os02g31960	intron_variant	12
Chr2	18894227	C	T	Transition GC>AT	LOC_Os02g31960	intron_variant	32
Chr2	18894260	T	A	Transversion other	LOC_Os02g31960	intron_variant	8
Chr2	18894295	A	C	Transversion other	LOC_Os02g31960	intron_variant	12
Chr2	18894360	T	C	Transition AT>GC	LOC_Os02g31960	intron_variant	3
Chr2	18895212	G	A	Transition GC>AT	LOC_Os02g31960	intron_variant	3
Chr2	18895326	A	G	Transition AT>GC	LOC_Os02g31960	splice_region_variant	12
Chr2	18895351	A	G	Transition AT>GC	LOC_Os02g31960	missense_variant	16
Chr2	18895494	C	A	Transversion other	LOC_Os02g31960	intron_variant	27
Chr2	18895496	C	G	Transversion CG>GC	LOC_Os02g31960	intron_variant	6
Chr2	18895497	G	C	Transversion CG>GC	LOC_Os02g31960	intron_variant	6
Chr2	35170348	C	T	Transition GC>AT	LOC_Os02g57400	downstream_transcript_variant	32
Chr2	35170387	G	A	Transition GC>AT	LOC_Os02g57400	downstream_transcript_variant	3
Chr2	35171602	T	G	Transversion other	LOC_Os02g57400	missense_variant	28
Chr2	35171761	A	G	Transition AT>GC	LOC_Os02g57400	missense_variant	9
Chr2	35171820	T	C	Transition AT>GC	LOC_Os02g57400	missense_variant	9
Chr2	35171839	A	G	Transition AT>GC	LOC_Os02g57400	missense_variant	7
Chr2	35171871	C	T	Transition GC>AT	LOC_Os02g57400	missense_variant	31
Chr2	35171873	C	T	Transition GC>AT	LOC_Os02g57400	synonymous_variant	17
Chr2	35171902	C	A	Transversion other	LOC_Os02g57400	missense_variant	18
Chr2	35171967	A	C	Transversion other	LOC_Os02g57400	missense_variant	40
Chr2	35172059	C	T	Transition GC>AT	LOC_Os02g57400	synonymous_variant	3
Chr2	35172217	C	T	Transition GC>AT	LOC_Os02g57400	missense_variant	3
Chr2	35172294	A	T	Transversion other	LOC_Os02g57400	intron_variant	5
Chr2	35172337	T	C	Transition AT>GC	LOC_Os02g57400	missense_variant	23
Chr2	35172340	A	G	Transition AT>GC	LOC_Os02g57400	missense_variant	11
Chr2	35172357	A	G	Transition AT>GC	LOC_Os02g57400	synonymous_variant	20
Chr2	35172431	A	C	Transversion other	LOC_Os02g57400	missense_variant	36
Chr2	35172463	A	G	Transition AT>GC	LOC_Os02g57400	missense_variant	13
Chr2	35172496	T	C	Transition AT>GC	LOC_Os02g57400	missense_variant	7
Chr2	35172624	T	C	Transition AT>GC	LOC_Os02g57400	synonymous_variant	9
Chr2	35172628	T	C	Transition AT>GC	LOC_Os02g57400	missense_variant	9
Chr2	35172642	A	G	Transition AT>GC	LOC_Os02g57400	synonymous_variant	14
Chr2	35172669	C	T	Transition GC>AT	LOC_Os02g57400	synonymous_variant	3
Chr2	35172674	A	G	Transition AT>GC	LOC_Os02g57400	missense_variant	11
Chr2	35172678	T	C	Transition AT>GC	LOC_Os02g57400	synonymous_variant	19
Chr2	35172680	T	C	Transition AT>GC	LOC_Os02g57400	missense_variant	12
Chr2	35172682	A	G	Transition AT>GC	LOC_Os02g57400	missense_variant	8
Chr2	35172685	A	G	Transition AT>GC	LOC_Os02g57400	missense_variant	14
Chr2	35172714	T	C	Transition AT>GC	LOC_Os02g57400	5_prime_UTR_variant	6
Chr2	35172719	T	C	Transition AT>GC	LOC_Os02g57400	5_prime_UTR_variant	12
Chr2	35172763	A	G	Transition AT>GC	LOC_Os02g57400	5_prime_UTR_variant	12
Chr2	35172775	A	G	Transition AT>GC	LOC_Os02g57400	5_prime_UTR_variant	11
Chr2	35172781	A	G	Transition AT>GC	LOC_Os02g57400	5_prime_UTR_variant	18
Chr2	35172787	A	G	Transition AT>GC	LOC_Os02g57400	5_prime_UTR_variant	21
Chr2	35172788	T	C	Transition AT>GC	LOC_Os02g57400	5_prime_UTR_variant	17
Chr2	35172789	T	C	Transition AT>GC	LOC_Os02g57400	5_prime_UTR_variant	16
Chr2	35172791	A	G	Transition AT>GC	LOC_Os02g57400	5_prime_UTR_variant	10
Chr2	35172793	T	C	Transition AT>GC	LOC_Os02g57400	5_prime_UTR_variant	11
Chr2	35172830	G	A	Transition GC>AT	LOC_Os02g57400	5_prime_UTR_variant	21
Chr2	35173140	T	C	Transition AT>GC	LOC_Os02g57400	5_prime_UTR_variant	10
Chr2	35173444	T	C	Transition AT>GC	LOC_Os02g57400	5_prime_UTR_variant	7
Chr2	35173453	T	C	Transition AT>GC	LOC_Os02g57400	5_prime_UTR_variant	9
Chr2	35173475	T	C	Transition AT>GC	LOC_Os02g57400	5_prime_UTR_variant	9
Chr2	35173529	A	G	Transition AT>GC	LOC_Os02g57400	intron_variant	7
Chr2	35173536	A	G	Transition AT>GC	LOC_Os02g57400	intron_variant	13
Chr2	35173560	A	G	Transition AT>GC	LOC_Os02g57400	intron_variant	19
Chr2	35173597	T	G	Transversion other	LOC_Os02g57400	intron_variant	11
Chr2	35174367	A	T	Transversion other	LOC_Os02g57400	intron_variant	11
Chr2	35174368	A	G	Transition AT>GC	LOC_Os02g57400	intron_variant	6
Chr2	35174369	A	T	Transversion other	LOC_Os02g57400	intron_variant	33
Chr2	35174392	G	A	Transition GC>AT	LOC_Os02g57400	intron_variant	22
Chr2	35174403	A	G	Transition AT>GC	LOC_Os02g57400	intron_variant	22
Chr2	35174410	T	C	Transition AT>GC	LOC_Os02g57400	intron_variant	14
Chr2	35174413	A	G	Transition AT>GC	LOC_Os02g57400	intron_variant	26
Chr2	35174415	A	G	Transition AT>GC	LOC_Os02g57400	intron_variant	31
Chr2	35174424	A	G	Transition AT>GC	LOC_Os02g57400	intron_variant	40
Chr2	35174427	A	G	Transition AT>GC	LOC_Os02g57400	intron_variant	19
Chr2	35174466	A	G	Transition AT>GC	LOC_Os02g57400	intron_variant	24
Chr2	35174474	A	G	Transition AT>GC	LOC_Os02g57400	intron_variant	17
Chr2	35174485	A	G	Transition AT>GC	LOC_Os02g57400	intron_variant	14
Chr2	35174497	G	A	Transition GC>AT	LOC_Os02g57400	intron_variant	5
Chr2	35174505	A	G	Transition AT>GC	LOC_Os02g57400	intron_variant	18
Chr2	35174551	G	T	Transversion other	LOC_Os02g57400	intron_variant	3
Chr2	35174571	A	G	Transition AT>GC	LOC_Os02g57400	intron_variant	14
Chr2	35174574	A	G	Transition AT>GC	LOC_Os02g57400	intron_variant	3
Chr2	35174578	A	G	Transition AT>GC	LOC_Os02g57400	intron_variant	18
Chr2	35174846	C	T	Transition GC>AT	LOC_Os02g57400	5_prime_UTR_variant	3
Chr2	35174849	T	G	Transversion other	LOC_Os02g57400	splice_region_variant	24
Chr2	35174943	T	G	Transversion other	LOC_Os02g57400	5_prime_UTR_variant	28
Chr2	35174961	T	G	Transversion other	LOC_Os02g57400	5_prime_UTR_variant	23
Chr2	35175096	T	C	Transition AT>GC	LOC_Os02g57400	5_prime_UTR_variant	11
Chr2	35175136	T	C	Transition AT>GC	LOC_Os02g57400	5_prime_UTR_variant	9
Chr2	35175174	T	C	Transition AT>GC	LOC_Os02g57400	5_prime_UTR_variant	6
Chr2	35175265	T	C	Transition AT>GC	LOC_Os02g57400	upstream_transcript_variant	8
Chr2	35175275	T	C	Transition AT>GC	LOC_Os02g57400	upstream_transcript_variant	12
Chr2	35175289	T	C	Transition AT>GC	LOC_Os02g57400	upstream_transcript_variant	16
Chr2	35175291	T	C	Transition AT>GC	LOC_Os02g57400	upstream_transcript_variant	12
Chr2	35175294	T	C	Transition AT>GC	LOC_Os02g57400	upstream_transcript_variant	6
Chr2	35175298	C	T	Transition GC>AT	LOC_Os02g57400	upstream_transcript_variant	27
Chr2	35175300	C	T	Transition GC>AT	LOC_Os02g57400	upstream_transcript_variant	10
Chr2	35175325	T	A	Transversion other	LOC_Os02g57400	upstream_transcript_variant	24
Chr3	2369175	G	A	Transition GC>AT	LOC_Os03g04920	stop_gained	33
Chr3	2369449	C	T	Transition GC>AT	LOC_Os03g04920	synonymous_variant	3
Chr3	2369601	T	G	Transversion other	LOC_Os03g04920	missense_variant	9
Chr3	2369679	T	G	Transversion other	LOC_Os03g04920	missense_variant	24
Chr3	2370014	T	G	Transversion other	LOC_Os03g04920	missense_variant	23
Chr3	2370446	T	C	Transition AT>GC	LOC_Os03g04920	synonymous_variant	7
Chr3	2370463	C	A	Transversion other	LOC_Os03g04920	synonymous_variant	9
Chr3	2370478	G	A	Transition GC>AT	LOC_Os03g04920	synonymous_variant	36
Chr3	2370480	G	A	Transition GC>AT	LOC_Os03g04920	missense_variant	31
Chr3	2370501	T	C	Transition AT>GC	LOC_Os03g04920	intron_variant	9
Chr3	2370502	A	G	Transition AT>GC	LOC_Os03g04920	intron_variant	21
Chr3	2370512	T	C	Transition AT>GC	LOC_Os03g04920	intron_variant	12
Chr3	2370523	A	G	Transition AT>GC	LOC_Os03g04920	intron_variant	36
Chr3	2370555	T	C	Transition AT>GC	LOC_Os03g04920	splice_region_variant	14
Chr3	2370560	A	G	Transition AT>GC	LOC_Os03g04920	splice_acceptor_variant	13
Chr3	2370571	A	G	Transition AT>GC	LOC_Os03g04920	missense_variant	35
Chr3	2370573	T	C	Transition AT>GC	LOC_Os03g04920	synonymous_variant	12
Chr3	2370579	A	G	Transition AT>GC	LOC_Os03g04920	synonymous_variant	24
Chr3	2370582	A	G	Transition AT>GC	LOC_Os03g04920	synonymous_variant	26
Chr3	2370585	A	G	Transition AT>GC	LOC_Os03g04920	synonymous_variant	14
Chr3	2370587	A	G	Transition AT>GC	LOC_Os03g04920	missense_variant	9
Chr3	2370588	T	C	Transition AT>GC	LOC_Os03g04920	synonymous_variant	26
Chr3	2370590	T	C	Transition AT>GC	LOC_Os03g04920	missense_variant	19
Chr3	2370594	T	C	Transition AT>GC	LOC_Os03g04920	synonymous_variant	13
Chr3	2370596	A	G	Transition AT>GC	LOC_Os03g04920	missense_variant	6
Chr3	2370598	A	G	Transition AT>GC	LOC_Os03g04920	missense_variant	10
Chr3	2370600	T	C	Transition AT>GC	LOC_Os03g04920	synonymous_variant	27
Chr3	2370641	T	A	Transversion other	LOC_Os03g04920	missense_variant	15
Chr3	2370685	G	A	Transition GC>AT	LOC_Os03g04920	missense_variant	3
Chr3	2370963	A	G	Transition AT>GC	LOC_Os03g04920	splice_acceptor_variant	5
Chr3	2371039	T	C	Transition AT>GC	LOC_Os03g04920	synonymous_variant	5
Chr3	2371232	G	T	Transversion other	LOC_Os03g04920	intron_variant	23
Chr3	2371812	C	A	Transversion other	LOC_Os03g04920	missense_variant	27
Chr3	2371883	T	G	Transversion other	LOC_Os03g04920	missense_variant	6
Chr3	2371937	T	C	Transition AT>GC	LOC_Os03g04920	intron_variant	16
Chr3	2371939	T	C	Transition AT>GC	LOC_Os03g04920	intron_variant	31
Chr3	2371941	T	C	Transition AT>GC	LOC_Os03g04920	intron_variant	15
Chr3	2371943	T	C	Transition AT>GC	LOC_Os03g04920	intron_variant	17
Chr3	2371946	T	C	Transition AT>GC	LOC_Os03g04920	intron_variant	23
Chr3	2371969	T	C	Transition AT>GC	LOC_Os03g04920	intron_variant	11
Chr3	2371971	A	G	Transition AT>GC	LOC_Os03g04920	intron_variant	7
Chr3	2371975	T	C	Transition AT>GC	LOC_Os03g04920	intron_variant	6
Chr3	2371976	T	G	Transversion other	LOC_Os03g04920	intron_variant	44
Chr3	2372158	T	G	Transversion other	LOC_Os03g04920	missense_variant	35
Chr3	2372179	T	G	Transversion other	LOC_Os03g04920	splice_donor_variant	37
Chr3	2372198	T	G	Transversion other	LOC_Os03g04920	intron_variant	17
Chr3	2372805	C	G	Transversion CG>GC	LOC_Os03g04920	missense_variant	28
Chr3	2372850	T	G	Transversion other	LOC_Os03g04920	missense_variant	29
Chr3	2373084	A	G	Transition AT>GC	LOC_Os03g04920	intron_variant	3
Chr3	2373165	A	T	Transversion other	LOC_Os03g04920	missense_variant	10
Chr3	2373250	A	G	Transition AT>GC	LOC_Os03g04920	synonymous_variant	11
Chr3	2373254	A	G	Transition AT>GC	LOC_Os03g04920	missense_variant	30
Chr3	2373288	T	A	Transversion other	LOC_Os03g04920	missense_variant	12
Chr3	2373743	G	A	Transition GC>AT	LOC_Os03g04920	missense_variant	3
Chr3	2374566	G	A	Transition GC>AT	LOC_Os03g04920	downstream_transcript_variant	15
Chr3	21681924	A	T	Transversion other	LOC_Os03g39000	upstream_transcript_variant	26
Chr3	21682368	A	G	Transition AT>GC	LOC_Os03g39000	intron_variant	3
Chr3	21682411	T	G	Transversion other	LOC_Os03g39000	exonic_splice_region_variant	21
Chr3	21682895	A	G	Transition AT>GC	LOC_Os03g39000	intron_variant	43
Chr3	21682903	A	T	Transversion other	LOC_Os03g39000	intron_variant	40
Chr3	21682907	A	C	Transversion other	LOC_Os03g39000	intron_variant	21
Chr3	21683233	T	C	Transition AT>GC	LOC_Os03g39000	intron_variant	12
Chr3	21683235	T	C	Transition AT>GC	LOC_Os03g39000	intron_variant	11
Chr3	21683242	T	C	Transition AT>GC	LOC_Os03g39000	intron_variant	9
Chr3	21683266	T	C	Transition AT>GC	LOC_Os03g39000	intron_variant	20
Chr3	21683274	A	G	Transition AT>GC	LOC_Os03g39000	intron_variant	10
Chr3	21683275	C	T	Transition GC>AT	LOC_Os03g39000	intron_variant	3
Chr3	21683323	T	C	Transition AT>GC	LOC_Os03g39000	intron_variant	17
Chr3	21683343	A	G	Transition AT>GC	LOC_Os03g39000	intron_variant	17
Chr3	21683348	A	G	Transition AT>GC	LOC_Os03g39000	intron_variant	5
Chr3	21683364	T	G	Transversion other	LOC_Os03g39000	intron_variant	44
Chr3	23849879	C	T	Transition GC>AT	LOC_Os03g42810	upstream_transcript_variant	21
Chr3	23849902	G	A	Transition GC>AT	LOC_Os03g42810	upstream_transcript_variant	12
Chr3	23849905	G	A	Transition GC>AT	LOC_Os03g42810	upstream_transcript_variant	34
Chr3	23849911	G	A	Transition GC>AT	LOC_Os03g42810	upstream_transcript_variant	12
Chr3	23849920	A	G	Transition AT>GC	LOC_Os03g42810	upstream_transcript_variant	16
Chr3	23849921	T	C	Transition AT>GC	LOC_Os03g42810	upstream_transcript_variant	9
Chr3	23849924	A	G	Transition AT>GC	LOC_Os03g42810	upstream_transcript_variant	9
Chr3	23849929	A	G	Transition AT>GC	LOC_Os03g42810	upstream_transcript_variant	8
Chr3	23849935	A	G	Transition AT>GC	LOC_Os03g42810	upstream_transcript_variant	5
Chr3	23849952	A	G	Transition AT>GC	LOC_Os03g42810	upstream_transcript_variant	5
Chr3	23849969	T	C	Transition AT>GC	LOC_Os03g42810	upstream_transcript_variant	8
Chr3	23850007	A	G	Transition AT>GC	LOC_Os03g42810	5_prime_UTR_variant	3
Chr3	23850036	A	G	Transition AT>GC	LOC_Os03g42810	5_prime_UTR_variant	23
Chr3	23850431	T	C	Transition AT>GC	LOC_Os03g42810	intron_variant	6
Chr3	23850673	C	T	Transition GC>AT	LOC_Os03g42810	exonic_splice_region_variant	3
Chr3	23850732	A	G	Transition AT>GC	LOC_Os03g42810	synonymous_variant	9
Chr3	23850985	T	C	Transition AT>GC	LOC_Os03g42810	missense_variant	6
Chr3	23850996	A	G	Transition AT>GC	LOC_Os03g42810	exonic_splice_region_variant	11
Chr3	23851004	T	C	Transition AT>GC	LOC_Os03g42810	splice_region_variant	10
Chr3	23851035	T	C	Transition AT>GC	LOC_Os03g42810	intron_variant	16
Chr3	23851037	T	C	Transition AT>GC	LOC_Os03g42810	intron_variant	6
Chr3	23851058	T	C	Transition AT>GC	LOC_Os03g42810	intron_variant	9
Chr3	23851064	T	C	Transition AT>GC	LOC_Os03g42810	intron_variant	8
Chr3	23851067	A	G	Transition AT>GC	LOC_Os03g42810	intron_variant	16
Chr3	23851068	T	C	Transition AT>GC	LOC_Os03g42810	intron_variant	14
Chr3	23851071	T	C	Transition AT>GC	LOC_Os03g42810	intron_variant	21
Chr3	23851076	T	C	Transition AT>GC	LOC_Os03g42810	intron_variant	16
Chr3	23851089	T	C	Transition AT>GC	LOC_Os03g42810	intron_variant	5
Chr3	23851096	T	C	Transition AT>GC	LOC_Os03g42810	intron_variant	8
Chr3	23851099	A	G	Transition AT>GC	LOC_Os03g42810	intron_variant	9
Chr3	23851108	A	G	Transition AT>GC	LOC_Os03g42810	intron_variant	11
Chr3	23851110	T	C	Transition AT>GC	LOC_Os03g42810	intron_variant	16
Chr3	23851113	T	C	Transition AT>GC	LOC_Os03g42810	intron_variant	11
Chr3	23851116	A	G	Transition AT>GC	LOC_Os03g42810	intron_variant	22
Chr3	23851118	A	G	Transition AT>GC	LOC_Os03g42810	intron_variant	25
Chr3	23851120	T	C	Transition AT>GC	LOC_Os03g42810	intron_variant	16
Chr3	23851122	T	C	Transition AT>GC	LOC_Os03g42810	intron_variant	14
Chr3	23851127	T	C	Transition AT>GC	LOC_Os03g42810	intron_variant	7
Chr3	23851131	A	G	Transition AT>GC	LOC_Os03g42810	intron_variant	20
Chr3	23851136	A	G	Transition AT>GC	LOC_Os03g42810	intron_variant	22
Chr3	23851141	A	G	Transition AT>GC	LOC_Os03g42810	intron_variant	23
Chr3	23851142	A	G	Transition AT>GC	LOC_Os03g42810	intron_variant	13
Chr3	23851151	C	T	Transition GC>AT	LOC_Os03g42810	intron_variant	21
Chr3	23851181	A	T	Transversion other	LOC_Os03g42810	intron_variant	8
Chr3	23851226	T	C	Transition AT>GC	LOC_Os03g42810	intron_variant	9
Chr3	23851231	T	C	Transition AT>GC	LOC_Os03g42810	intron_variant	14
Chr3	23851237	T	C	Transition AT>GC	LOC_Os03g42810	intron_variant	16
Chr3	23851240	T	C	Transition AT>GC	LOC_Os03g42810	intron_variant	20
Chr3	23851242	A	G	Transition AT>GC	LOC_Os03g42810	intron_variant	19
Chr3	23851244	A	G	Transition AT>GC	LOC_Os03g42810	intron_variant	18
Chr3	23851251	T	C	Transition AT>GC	LOC_Os03g42810	intron_variant	10
Chr3	23851263	A	G	Transition AT>GC	LOC_Os03g42810	intron_variant	10
Chr3	23851303	T	C	Transition AT>GC	LOC_Os03g42810	splice_region_variant	10
Chr3	23851426	G	T	Transversion other	LOC_Os03g42810	missense_variant	28
Chr3	23851428	T	G	Transversion other	LOC_Os03g42810	synonymous_variant	34
Chr3	23851669	A	G	Transition AT>GC	LOC_Os03g42810	missense_variant	5
Chr3	23851756	A	G	Transition AT>GC	LOC_Os03g42810	intron_variant	7
Chr3	23851941	A	G	Transition AT>GC	LOC_Os03g42810	missense_variant	4
Chr3	23851950	C	T	Transition GC>AT	LOC_Os03g42810	missense_variant	3
Chr3	23851957	T	C	Transition AT>GC	LOC_Os03g42810	missense_variant	4
Chr3	23851979	A	G	Transition AT>GC	LOC_Os03g42810	synonymous_variant	5
Chr3	23852194	T	C	Transition AT>GC	LOC_Os03g42810	downstream_transcript_variant	16
Chr3	23852197	A	G	Transition AT>GC	LOC_Os03g42810	downstream_transcript_variant	6
Chr3	23852212	T	C	Transition AT>GC	LOC_Os03g42810	downstream_transcript_variant	7
Chr3	23852223	A	G	Transition AT>GC	LOC_Os03g42810	downstream_transcript_variant	8
Chr3	23852241	T	C	Transition AT>GC	LOC_Os03g42810	downstream_transcript_variant	11
Chr3	23852276	T	C	Transition AT>GC	LOC_Os03g42810	downstream_transcript_variant	31
Chr3	23852283	T	C	Transition AT>GC	LOC_Os03g42810	downstream_transcript_variant	12
Chr3	23852288	T	C	Transition AT>GC	LOC_Os03g42810	downstream_transcript_variant	16
Chr3	23852291	A	G	Transition AT>GC	LOC_Os03g42810	downstream_transcript_variant	32
Chr3	23852340	G	A	Transition GC>AT	LOC_Os03g42810	downstream_transcript_variant	23
Chr3	23852342	T	C	Transition AT>GC	LOC_Os03g42810	downstream_transcript_variant	8
Chr3	24624523	G	C	Transversion CG>GC	LOC_Os03g43890	intron_variant	4
Chr3	24624525	A	T	Transversion other	LOC_Os03g43890	intron_variant	8
Chr3	24624559	T	C	Transition AT>GC	LOC_Os03g43890	intron_variant	15
Chr3	24624562	A	G	Transition AT>GC	LOC_Os03g43890	intron_variant	19
Chr3	24624570	A	G	Transition AT>GC	LOC_Os03g43890	intron_variant	14
Chr3	24624578	A	G	Transition AT>GC	LOC_Os03g43890	intron_variant	17
Chr3	24624592	A	G	Transition AT>GC	LOC_Os03g43890	intron_variant	31
Chr3	24624658	T	C	Transition AT>GC	LOC_Os03g43890	intron_variant	3
Chr3	24624932	G	A	Transition GC>AT	LOC_Os03g43890	intron_variant	27
Chr3	24625286	C	T	Transition GC>AT	LOC_Os03g43890	synonymous_variant	3
Chr3	24625878	A	G	Transition AT>GC	LOC_Os03g43890	intron_variant	15
Chr3	24625918	A	G	Transition AT>GC	LOC_Os03g43890	intron_variant	5
Chr3	24625938	T	C	Transition AT>GC	LOC_Os03g43890	intron_variant	8
Chr3	24625955	A	G	Transition AT>GC	LOC_Os03g43890	intron_variant	8
Chr3	24626005	A	G	Transition AT>GC	LOC_Os03g43890	intron_variant	8
Chr3	24626010	A	G	Transition AT>GC	LOC_Os03g43890	intron_variant	18
Chr3	24626023	G	T	Transversion other	LOC_Os03g43890	intron_variant	7
Chr3	24626038	C	A	Transversion other	LOC_Os03g43890	intron_variant	15
Chr4	20240698	A	G	Transition AT>GC	LOC_Os04g33460	splice_region_variant	27
Chr4	20240731	A	T	Transversion other	LOC_Os04g33460	synonymous_variant	40
Chr4	20240755	C	G	Transversion CG>GC	LOC_Os04g33460	synonymous_variant	40
Chr4	20240759	G	A	Transition GC>AT	LOC_Os04g33460	missense_variant	40
Chr4	20240779	C	A	Transversion other	LOC_Os04g33460	missense_variant	40
Chr4	20240784	T	C	Transition AT>GC	LOC_Os04g33460	exonic_splice_region_variant	40
Chr4	20240791	G	A	Transition GC>AT	LOC_Os04g33460	splice_region_variant	26
Chr4	20241354	G	A	Transition GC>AT	LOC_Os04g33460	intron_variant	34
Chr4	20241356	T	C	Transition AT>GC	LOC_Os04g33460	intron_variant	40
Chr4	20241359	A	T	Transversion other	LOC_Os04g33460	splice_region_variant	40
Chr4	20241364	G	A	Transition GC>AT	LOC_Os04g33460	splice_region_variant	40
Chr4	20241389	T	C	Transition AT>GC	LOC_Os04g33460	synonymous_variant	40
Chr4	20241392	G	A	Transition GC>AT	LOC_Os04g33460	synonymous_variant	40
Chr4	20241431	C	T	Transition GC>AT	LOC_Os04g33460	splice_region_variant	40
Chr4	20241441	A	C	Transversion other	LOC_Os04g33460	intron_variant	40
Chr4	20241445	T	A	Transversion other	LOC_Os04g33460	intron_variant	40
Chr4	20241447	T	C	Transition AT>GC	LOC_Os04g33460	intron_variant	40
Chr4	33735140	G	C	Transversion CG>GC	LOC_Os04g56570	upstream_transcript_variant	8
Chr4	33735141	A	T	Transversion other	LOC_Os04g56570	upstream_transcript_variant	30
Chr4	33735172	A	G	Transition AT>GC	LOC_Os04g56580	3_prime_UTR_variant	17
Chr4	33735212	A	G	Transition AT>GC	LOC_Os04g56580	3_prime_UTR_variant	11
Chr4	33735556	G	A	Transition GC>AT	LOC_Os04g56580	synonymous_variant	3
Chr4	33736246	A	C	Transversion other	LOC_Os04g56580	synonymous_variant	19
Chr4	33736490	A	G	Transition AT>GC	LOC_Os04g56580	intron_variant	7
Chr4	33736500	G	A	Transition GC>AT	LOC_Os04g56580	intron_variant	3
Chr4	33736571	C	G	Transversion CG>GC	LOC_Os04g56580	intron_variant	12
Chr4	33736572	G	T	Transversion other	LOC_Os04g56580	intron_variant	38
Chr4	33736574	T	G	Transversion other	LOC_Os04g56580	intron_variant	30
Chr4	33736611	T	C	Transition AT>GC	LOC_Os04g56580	synonymous_variant	13
Chr4	33736642	T	A	Transversion other	LOC_Os04g56580	missense_variant	12
Chr4	33736720	T	C	Transition AT>GC	LOC_Os04g56580	splice_acceptor_variant	3
Chr4	33736729	A	G	Transition AT>GC	LOC_Os04g56580	intron_variant	5
Chr4	33736730	A	G	Transition AT>GC	LOC_Os04g56580	intron_variant	12
Chr4	33736762	A	G	Transition AT>GC	LOC_Os04g56580	intron_variant	4
Chr4	33736820	C	T	Transition GC>AT	LOC_Os04g56580	missense_variant	3
Chr4	33736846	G	A	Transition GC>AT	LOC_Os04g56580	intron_variant	3
Chr4	33737786	A	C	Transversion other	LOC_Os04g56580	splice_donor_variant	31
Chr4	33737985	T	C	Transition AT>GC	LOC_Os04g56580	missense_variant	20
Chr4	33737989	A	G	Transition AT>GC	LOC_Os04g56580	synonymous_variant	7
Chr4	33737992	C	T	Transition GC>AT	LOC_Os04g56580	splice_acceptor_variant	38
Chr4	33738025	T	A	Transversion other	LOC_Os04g56580	intron_variant	24
Chr4	33738798	A	C	Transversion other	LOC_Os04g56580	intron_variant	39
Chr4	33738808	A	G	Transition AT>GC	LOC_Os04g56580	intron_variant	10
Chr4	33738810	A	G	Transition AT>GC	LOC_Os04g56580	intron_variant	15
Chr4	33738814	G	A	Transition GC>AT	LOC_Os04g56580	intron_variant	3
Chr4	33738816	A	G	Transition AT>GC	LOC_Os04g56580	intron_variant	12
Chr4	33738818	A	G	Transition AT>GC	LOC_Os04g56580	intron_variant	4
Chr4	33738832	A	G	Transition AT>GC	LOC_Os04g56580	splice_region_variant	24
Chr4	33738854	A	G	Transition AT>GC	LOC_Os04g56580	synonymous_variant	11
Chr4	33738859	A	G	Transition AT>GC	LOC_Os04g56580	missense_variant	12
Chr4	33738878	T	C	Transition AT>GC	LOC_Os04g56580	synonymous_variant	15
Chr4	33738924	A	G	Transition AT>GC	LOC_Os04g56580	missense_variant	7
Chr4	33738946	A	G	Transition AT>GC	LOC_Os04g56580	5_prime_UTR_variant	16
Chr4	33738952	T	C	Transition AT>GC	LOC_Os04g56580	splice_acceptor_variant	25
Chr4	33738955	A	G	Transition AT>GC	LOC_Os04g56580	splice_region_variant	23
Chr4	33738959	T	C	Transition AT>GC	LOC_Os04g56580	splice_region_variant	13
Chr4	33738963	A	G	Transition AT>GC	LOC_Os04g56580	intron_variant	7
Chr4	33738975	A	G	Transition AT>GC	LOC_Os04g56580	intron_variant	7
Chr4	33739034	A	G	Transition AT>GC	LOC_Os04g56580	intron_variant	8
Chr4	33739036	A	G	Transition AT>GC	LOC_Os04g56580	intron_variant	8
Chr4	33739062	A	G	Transition AT>GC	LOC_Os04g56580	intron_variant	11
Chr4	33739064	A	G	Transition AT>GC	LOC_Os04g56580	intron_variant	8
Chr4	33739066	A	G	Transition AT>GC	LOC_Os04g56580	intron_variant	9
Chr4	33739087	A	G	Transition AT>GC	LOC_Os04g56580	intron_variant	15
Chr4	33739112	A	G	Transition AT>GC	LOC_Os04g56580	intron_variant	4
Chr4	33739119	A	G	Transition AT>GC	LOC_Os04g56580	intron_variant	9
Chr4	33739124	A	G	Transition AT>GC	LOC_Os04g56580	intron_variant	11
Chr4	33739381	A	G	Transition AT>GC	LOC_Os04g56580	5_prime_UTR_variant	9
Chr4	33739513	A	G	Transition AT>GC	LOC_Os04g56580	upstream_transcript_variant	18
Chr4	33739519	C	T	Transition GC>AT	LOC_Os04g56580	upstream_transcript_variant	29
Chr4	33739541	C	A	Transversion other	LOC_Os04g56580	upstream_transcript_variant	22
Chr6	2928273	A	G	Transition AT>GC	LOC_Os06g06300	synonymous_variant	10
Chr6	2928296	G	A	Transition GC>AT	LOC_Os06g06300	missense_variant	24
Chr6	2928304	A	G	Transition AT>GC	LOC_Os06g06300	missense_variant	25
Chr6	2928331	T	C	Transition AT>GC	LOC_Os06g06300	missense_variant	29
Chr6	2928336	G	T	Transversion other	LOC_Os06g06300	synonymous_variant	25
Chr6	2928343	A	G	Transition AT>GC	LOC_Os06g06300	missense_variant	22
Chr6	2940278	T	C	Transition AT>GC	LOC_Os06g06320	synonymous_variant	38
Chr6	2940306	A	G	Transition AT>GC	LOC_Os06g06320	missense_variant	39
Chr6	2940311	C	G	Transversion CG>GC	LOC_Os06g06320	missense_variant	39
Chr6	2940317	T	C	Transition AT>GC	LOC_Os06g06320	synonymous_variant	39
Chr6	2940323	C	T	Transition GC>AT	LOC_Os06g06320	synonymous_variant	39
Chr6	2940329	C	G	Transversion CG>GC	LOC_Os06g06320	synonymous_variant	39
Chr6	2940341	C	G	Transversion CG>GC	LOC_Os06g06320	missense_variant	39
Chr6	2940350	A	C	Transversion other	LOC_Os06g06320	synonymous_variant	35
Chr6	2942147	G	C	Transversion CG>GC	LOC_Os06g06320	synonymous_variant	25
Chr6	2942153	T	G	Transversion other	LOC_Os06g06320	synonymous_variant	29
Chr6	2942159	A	G	Transition AT>GC	LOC_Os06g06320	synonymous_variant	32
Chr6	2942168	G	C	Transversion CG>GC	LOC_Os06g06320	synonymous_variant	33
Chr6	2942180	T	C	Transition AT>GC	LOC_Os06g06320	synonymous_variant	35
Chr6	2942197	A	G	Transition AT>GC	LOC_Os06g06320	missense_variant	39
Chr6	2942226	T	C	Transition AT>GC	LOC_Os06g06320	missense_variant	37
Chr6	2942231	G	T	Transversion other	LOC_Os06g06320	synonymous_variant	36
Chr6	2942267	A	C	Transversion other	LOC_Os06g06320	synonymous_variant	15
Chr7	4892529	A	T	Transversion other	LOC_Os07g09330	intron_variant	5
Chr7	4892531	A	T	Transversion other	LOC_Os07g09330	intron_variant	8
Chr7	4892534	T	C	Transition AT>GC	LOC_Os07g09330	intron_variant	12
Chr7	4892562	G	A	Transition GC>AT	LOC_Os07g09330	missense_variant	28
Chr7	4892569	T	C	Transition AT>GC	LOC_Os07g09330	synonymous_variant	10
Chr7	4892573	T	C	Transition AT>GC	LOC_Os07g09330	missense_variant	13
Chr7	4892574	T	C	Transition AT>GC	LOC_Os07g09330	missense_variant	15
Chr7	4892577	C	T	Transition GC>AT	LOC_Os07g09330	missense_variant	9
Chr7	4892578	A	G	Transition AT>GC	LOC_Os07g09330	synonymous_variant	19
Chr7	4892583	A	G	Transition AT>GC	LOC_Os07g09330	missense_variant	12
Chr7	4892584	A	G	Transition AT>GC	LOC_Os07g09330	synonymous_variant	23
Chr7	4892587	T	C	Transition AT>GC	LOC_Os07g09330	synonymous_variant	18
Chr7	4892590	A	G	Transition AT>GC	LOC_Os07g09330	synonymous_variant	18
Chr7	4892593	T	C	Transition AT>GC	LOC_Os07g09330	synonymous_variant	9
Chr7	4892596	A	G	Transition AT>GC	LOC_Os07g09330	synonymous_variant	21
Chr7	4892598	T	C	Transition AT>GC	LOC_Os07g09330	missense_variant	16
Chr7	4892605	T	C	Transition AT>GC	LOC_Os07g09330	synonymous_variant	26
Chr7	4892635	T	C	Transition AT>GC	LOC_Os07g09330	intron_variant	18
Chr7	4892639	A	G	Transition AT>GC	LOC_Os07g09330	intron_variant	8
Chr7	4892661	T	C	Transition AT>GC	LOC_Os07g09330	intron_variant	18
Chr7	4892671	T	C	Transition AT>GC	LOC_Os07g09330	intron_variant	11
Chr7	4892676	T	C	Transition AT>GC	LOC_Os07g09330	intron_variant	14
Chr7	4892680	A	G	Transition AT>GC	LOC_Os07g09330	intron_variant	14
Chr7	4892717	A	G	Transition AT>GC	LOC_Os07g09330	splice_acceptor_variant	25
Chr7	4892722	A	G	Transition AT>GC	LOC_Os07g09330	missense_variant	17
Chr7	4893035	T	G	Transversion other	LOC_Os07g09330	intron_variant	10
Chr7	4893571	T	C	Transition AT>GC	LOC_Os07g09330	3_prime_UTR_variant	8
Chr7	4893585	T	C	Transition AT>GC	LOC_Os07g09330	3_prime_UTR_variant	9
Chr7	22304497	G	C	Transversion CG>GC	LOC_Os07g37220	3_prime_UTR_variant	5
Chr7	22305424	A	C	Transversion other	LOC_Os07g37220	splice_donor_variant	42
Chr7	22305850	A	G	Transition AT>GC	LOC_Os07g37220	intron_variant	15
Chr7	22305879	A	G	Transition AT>GC	LOC_Os07g37220	intron_variant	11
Chr7	22305895	T	C	Transition AT>GC	LOC_Os07g37220	intron_variant	9
Chr7	22306006	T	A	Transversion other	LOC_Os07g37220	intron_variant	13
Chr7	22306350	A	T	Transversion other	LOC_Os07g37220	intron_variant	26
Chr7	22306381	A	G	Transition AT>GC	LOC_Os07g37220	intron_variant	19
Chr7	22306389	T	C	Transition AT>GC	LOC_Os07g37220	intron_variant	27
Chr7	22306390	T	C	Transition AT>GC	LOC_Os07g37220	intron_variant	35
Chr7	22306392	T	C	Transition AT>GC	LOC_Os07g37220	intron_variant	5
Chr7	22306394	A	G	Transition AT>GC	LOC_Os07g37220	intron_variant	13
Chr7	22306396	A	G	Transition AT>GC	LOC_Os07g37220	intron_variant	16
Chr7	22306399	A	G	Transition AT>GC	LOC_Os07g37220	intron_variant	9
Chr7	22306400	A	G	Transition AT>GC	LOC_Os07g37220	intron_variant	4
Chr7	22306401	A	G	Transition AT>GC	LOC_Os07g37220	intron_variant	23
Chr7	22306409	T	C	Transition AT>GC	LOC_Os07g37220	intron_variant	32
Chr7	22306413	A	G	Transition AT>GC	LOC_Os07g37220	intron_variant	31
Chr7	22306414	T	C	Transition AT>GC	LOC_Os07g37220	intron_variant	20
Chr7	22306417	A	G	Transition AT>GC	LOC_Os07g37220	intron_variant	17
Chr7	22306418	T	C	Transition AT>GC	LOC_Os07g37220	intron_variant	29
Chr7	22306420	A	G	Transition AT>GC	LOC_Os07g37220	intron_variant	19
Chr7	22306422	A	G	Transition AT>GC	LOC_Os07g37220	intron_variant	33
Chr7	22306443	T	C	Transition AT>GC	LOC_Os07g37220	intron_variant	11
Chr7	22306457	T	C	Transition AT>GC	LOC_Os07g37220	intron_variant	9
Chr7	22306460	A	G	Transition AT>GC	LOC_Os07g37220	intron_variant	10
Chr7	22306461	A	G	Transition AT>GC	LOC_Os07g37220	intron_variant	10
Chr7	22306465	A	G	Transition AT>GC	LOC_Os07g37220	intron_variant	19
Chr7	22306484	A	G	Transition AT>GC	LOC_Os07g37220	intron_variant	11
Chr7	22306496	A	G	Transition AT>GC	LOC_Os07g37220	intron_variant	19
Chr7	22306498	A	G	Transition AT>GC	LOC_Os07g37220	intron_variant	4
Chr7	22306514	A	G	Transition AT>GC	LOC_Os07g37220	intron_variant	19
Chr7	22306670	T	C	Transition AT>GC	LOC_Os07g37220	intron_variant	7
Chr7	22306745	A	G	Transition AT>GC	LOC_Os07g37220	synonymous_variant	8
Chr7	22306813	T	C	Transition AT>GC	LOC_Os07g37220	missense_variant	5
Chr7	22306823	T	C	Transition AT>GC	LOC_Os07g37220	synonymous_variant	6
Chr7	22306835	T	C	Transition AT>GC	LOC_Os07g37220	synonymous_variant	5
Chr7	22306841	T	C	Transition AT>GC	LOC_Os07g37220	synonymous_variant	6
Chr7	22306898	T	C	Transition AT>GC	LOC_Os07g37220	synonymous_variant	6
Chr7	22306975	T	C	Transition AT>GC	LOC_Os07g37220	intron_variant	3
Chr7	22306980	T	C	Transition AT>GC	LOC_Os07g37220	intron_variant	5
Chr7	22306984	A	G	Transition AT>GC	LOC_Os07g37220	intron_variant	7
Chr7	22306992	A	G	Transition AT>GC	LOC_Os07g37220	intron_variant	13
Chr7	22307111	T	C	Transition AT>GC	LOC_Os07g37220	missense_variant	6
Chr7	22307129	T	C	Transition AT>GC	LOC_Os07g37220	missense_variant	6
Chr7	22307134	T	C	Transition AT>GC	LOC_Os07g37220	missense_variant	17
Chr7	22307140	T	C	Transition AT>GC	LOC_Os07g37220	splice_acceptor_variant	24
Chr7	22307144	A	G	Transition AT>GC	LOC_Os07g37220	splice_region_variant	11
Chr7	22307148	T	C	Transition AT>GC	LOC_Os07g37220	splice_region_variant	5
Chr7	22307151	A	G	Transition AT>GC	LOC_Os07g37220	intron_variant	6
Chr7	22307160	A	G	Transition AT>GC	LOC_Os07g37220	intron_variant	8
Chr7	22307162	T	C	Transition AT>GC	LOC_Os07g37220	intron_variant	9
Chr7	22307166	A	G	Transition AT>GC	LOC_Os07g37220	intron_variant	3
Chr7	22307169	T	C	Transition AT>GC	LOC_Os07g37220	intron_variant	13
Chr7	22307172	A	G	Transition AT>GC	LOC_Os07g37220	intron_variant	34
Chr7	22307177	A	G	Transition AT>GC	LOC_Os07g37220	intron_variant	31
Chr7	22307182	T	C	Transition AT>GC	LOC_Os07g37220	intron_variant	10
Chr7	22307183	T	C	Transition AT>GC	LOC_Os07g37220	intron_variant	7
Chr7	22307187	T	C	Transition AT>GC	LOC_Os07g37220	intron_variant	35
Chr7	22307202	T	C	Transition AT>GC	LOC_Os07g37220	intron_variant	23
Chr7	22307204	A	G	Transition AT>GC	LOC_Os07g37220	intron_variant	7
Chr7	22307206	A	G	Transition AT>GC	LOC_Os07g37220	intron_variant	6
Chr7	22307234	A	G	Transition AT>GC	LOC_Os07g37220	intron_variant	7
Chr7	22307236	A	G	Transition AT>GC	LOC_Os07g37220	intron_variant	17
Chr7	22307239	A	G	Transition AT>GC	LOC_Os07g37220	intron_variant	26
Chr7	22307241	A	G	Transition AT>GC	LOC_Os07g37220	intron_variant	6
Chr7	22307256	A	G	Transition AT>GC	LOC_Os07g37220	intron_variant	10
Chr7	22307268	A	G	Transition AT>GC	LOC_Os07g37220	intron_variant	8
Chr7	22307270	A	G	Transition AT>GC	LOC_Os07g37220	intron_variant	30
Chr7	22307271	A	G	Transition AT>GC	LOC_Os07g37220	intron_variant	7
Chr7	22307274	T	C	Transition AT>GC	LOC_Os07g37220	intron_variant	38
Chr7	22307279	C	T	Transition GC>AT	LOC_Os07g37220	intron_variant	36
Chr7	22307308	T	A	Transversion other	LOC_Os07g37220	intron_variant	32
Chr7	22756536	C	G	Transversion CG>GC	LOC_Os07g37920	synonymous_variant	40
Chr7	22756539	A	G	Transition AT>GC	LOC_Os07g37920	synonymous_variant	40
Chr7	22756540	C	G	Transversion CG>GC	LOC_Os07g37920	missense_variant	40
Chr7	22756551	C	G	Transversion CG>GC	LOC_Os07g37920	synonymous_variant	40
Chr7	22756552	G	A	Transition GC>AT	LOC_Os07g37920	missense_variant	40
Chr7	22756770	A	G	Transition AT>GC	LOC_Os07g37920	synonymous_variant	38
Chr7	22756794	A	G	Transition AT>GC	LOC_Os07g37920	synonymous_variant	40
Chr7	22756797	C	T	Transition GC>AT	LOC_Os07g37920	synonymous_variant	40
Chr7	22756802	C	G	Transversion CG>GC	LOC_Os07g37920	missense_variant	40
Chr7	22756812	T	C	Transition AT>GC	LOC_Os07g37920	synonymous_variant	40
Chr7	22756818	G	C	Transversion CG>GC	LOC_Os07g37920	synonymous_variant	40
Chr7	22756821	C	G	Transversion CG>GC	LOC_Os07g37920	synonymous_variant	40
Chr7	22756923	C	A	Transversion other	LOC_Os07g37920	synonymous_variant	35
Chr7	22756931	G	T	Transversion other	LOC_Os07g37920	synonymous_variant	35
Chr7	22756935	C	G	Transversion CG>GC	LOC_Os07g37920	synonymous_variant	35
Chr7	22756944	C	G	Transversion CG>GC	LOC_Os07g37920	synonymous_variant	34
Chr7	22756950	C	G	Transversion CG>GC	LOC_Os07g37920	synonymous_variant	34
Chr7	22756965	C	G	Transversion CG>GC	LOC_Os07g37920	missense_variant	31
Chr7	22756967	T	G	Transversion other	LOC_Os07g37920	synonymous_variant	29
Chr7	22757263	A	G	Transition AT>GC	LOC_Os07g37920	synonymous_variant	38
Chr7	22757281	G	C	Transversion CG>GC	LOC_Os07g37920	synonymous_variant	37
Chr7	22757289	C	T	Transition GC>AT	LOC_Os07g37920	missense_variant	40
Chr7	22757311	A	C	Transversion other	LOC_Os07g37920	synonymous_variant	40
Chr7	22757314	G	C	Transversion CG>GC	LOC_Os07g37920	synonymous_variant	40
Chr7	22757315	G	T	Transversion other	LOC_Os07g37920	missense_variant	40
Chr7	22757316	A	T	Transversion other	LOC_Os07g37920	missense_variant	40
Chr7	22757344	C	G	Transversion CG>GC	LOC_Os07g37920	synonymous_variant	40
Chr7	22757377	C	G	Transversion CG>GC	LOC_Os07g37920	synonymous_variant	39
Chr7	22757386	C	G	Transversion CG>GC	LOC_Os07g37920	synonymous_variant	26
Chr7	22757395	C	G	Transversion CG>GC	LOC_Os07g37920	synonymous_variant	22
Chr9	20243902	A	G	Transition AT>GC	LOC_Os09g34300	3_prime_UTR_variant	8
Chr9	20243946	T	C	Transition AT>GC	LOC_Os09g34300	3_prime_UTR_variant	18
Chr9	20243965	A	G	Transition AT>GC	LOC_Os09g34300	3_prime_UTR_variant	8
Chr9	20243970	T	C	Transition AT>GC	LOC_Os09g34300	3_prime_UTR_variant	7
Chr9	20244017	T	C	Transition AT>GC	LOC_Os09g34300	synonymous_variant	9
Chr9	20244019	T	C	Transition AT>GC	LOC_Os09g34300	missense_variant	8
Chr9	20244021	A	G	Transition AT>GC	LOC_Os09g34300	missense_variant	3
Chr9	20244087	G	A	Transition GC>AT	LOC_Os09g34300	missense_variant	3
Chr9	20244412	A	C	Transversion other	LOC_Os09g34300	missense_variant	27
Chr9	20245256	A	G	Transition AT>GC	LOC_Os09g34300	synonymous_variant	13
Chr9	20245281	T	C	Transition AT>GC	LOC_Os09g34300	missense_variant	10
Chr9	20245336	T	C	Transition AT>GC	LOC_Os09g34300	missense_variant	3
Chr9	20245340	A	G	Transition AT>GC	LOC_Os09g34300	synonymous_variant	13
Chr9	20245345	A	G	Transition AT>GC	LOC_Os09g34300	missense_variant	21
Chr9	20245348	T	C	Transition AT>GC	LOC_Os09g34300	missense_variant	22
Chr9	20245358	T	C	Transition AT>GC	LOC_Os09g34300	splice_region_variant	13
Chr9	20245372	C	T	Transition GC>AT	LOC_Os09g34300	intron_variant	42
Chr9	20245406	T	A	Transversion other	LOC_Os09g34300	intron_variant	26
Chr9	20247728	A	T	Transversion other	LOC_Os09g34300	intron_variant	29
Chr9	20247774	T	C	Transition AT>GC	LOC_Os09g34300	intron_variant	20
Chr9	20247776	A	G	Transition AT>GC	LOC_Os09g34300	intron_variant	11
Chr9	20247787	A	G	Transition AT>GC	LOC_Os09g34300	intron_variant	14
Chr9	20247788	A	G	Transition AT>GC	LOC_Os09g34300	intron_variant	20
Chr9	20247793	A	G	Transition AT>GC	LOC_Os09g34300	intron_variant	10
Chr9	20247795	A	G	Transition AT>GC	LOC_Os09g34300	intron_variant	26
Chr9	20247851	G	T	Transversion other	LOC_Os09g34300	intron_variant	16
Chr9	20248012	A	G	Transition AT>GC	LOC_Os09g34300	intron_variant	4
Chr9	20248129	T	C	Transition AT>GC	LOC_Os09g34300	intron_variant	4
Chr9	20248405	T	G	Transversion other	LOC_Os09g34300	missense_variant	27
Chr9	20248411	T	G	Transversion other	LOC_Os09g34300	missense_variant	13
Chr9	20248489	C	T	Transition GC>AT	LOC_Os09g34300	missense_variant	5
Chr9	20248499	T	G	Transversion other	LOC_Os09g34300	missense_variant	29
Chr9	20248544	A	G	Transition AT>GC	LOC_Os09g34300	upstream_transcript_variant	3
Chr9	20248593	T	C	Transition AT>GC	LOC_Os09g34300	upstream_transcript_variant	6
Chr9	20248607	A	G	Transition AT>GC	LOC_Os09g34300	upstream_transcript_variant	12
Chr9	20248611	A	G	Transition AT>GC	LOC_Os09g34300	upstream_transcript_variant	14
Chr9	20248613	A	G	Transition AT>GC	LOC_Os09g34300	upstream_transcript_variant	23
Chr9	20248615	A	G	Transition AT>GC	LOC_Os09g34300	upstream_transcript_variant	12
Chr9	20248616	A	G	Transition AT>GC	LOC_Os09g34300	upstream_transcript_variant	6
Chr9	20248626	A	G	Transition AT>GC	LOC_Os09g34300	upstream_transcript_variant	15
Chr9	20248631	A	G	Transition AT>GC	LOC_Os09g34300	upstream_transcript_variant	28
Chr9	20248633	A	G	Transition AT>GC	LOC_Os09g34300	upstream_transcript_variant	11
Chr9	20248635	A	G	Transition AT>GC	LOC_Os09g34300	upstream_transcript_variant	21
Chr9	20248636	A	G	Transition AT>GC	LOC_Os09g34300	upstream_transcript_variant	14
Chr9	20248638	A	G	Transition AT>GC	LOC_Os09g34300	upstream_transcript_variant	20
Chr9	20248648	T	C	Transition AT>GC	LOC_Os09g34300	upstream_transcript_variant	35
Chr9	20248681	C	G	Transversion CG>GC	LOC_Os09g34300	upstream_transcript_variant	8
Chr9	20248682	G	C	Transversion CG>GC	LOC_Os09g34300	upstream_transcript_variant	9
Chr9	22855201	A	G	Transition AT>GC	LOC_Os09g39860	upstream_transcript_variant	8
Chr9	22855202	A	T	Transversion other	LOC_Os09g39860	upstream_transcript_variant	32
Chr9	22855229	G	A	Transition GC>AT	LOC_Os09g39860	upstream_transcript_variant	6
Chr9	22855232	G	A	Transition GC>AT	LOC_Os09g39860	upstream_transcript_variant	28
Chr9	22855256	T	C	Transition AT>GC	LOC_Os09g39860	upstream_transcript_variant	5
Chr9	22855303	A	G	Transition AT>GC	LOC_Os09g39860	upstream_transcript_variant	5
Chr9	22855546	A	C	Transversion other	LOC_Os09g39870	missense_variant	37
Chr9	22855685	T	C	Transition AT>GC	LOC_Os09g39870	upstream_transcript_variant	22
Chr9	22855714	T	G	Transversion other	LOC_Os09g39870	missense_variant	23
Chr9	22855854	A	C	Transversion other	LOC_Os09g39870	missense_variant	28
Chr9	22855892	C	A	Transversion other	LOC_Os09g39870	synonymous_variant	26
Chr9	22855930	A	C	Transversion other	LOC_Os09g39870	missense_variant	25
Chr9	22855948	A	C	Transversion other	LOC_Os09g39870	missense_variant	31
Chr9	22856076	A	G	Transition AT>GC	LOC_Os09g39870	missense_variant	13
Chr9	22856121	G	A	Transition GC>AT	LOC_Os09g39870	missense_variant	3
Chr9	22856127	T	C	Transition AT>GC	LOC_Os09g39870	missense_variant	5
Chr9	22856202	T	C	Transition AT>GC	LOC_Os09g39870	upstream_transcript_variant	12
Chr9	22856213	C	T	Transition GC>AT	LOC_Os09g39870	upstream_transcript_variant	3
Chr9	22856432	G	A	Transition GC>AT	LOC_Os09g39870	missense_variant	3
Chr9	22856567	C	T	Transition GC>AT	LOC_Os09g39870	missense_variant	20
Chr9	22856570	C	T	Transition GC>AT	LOC_Os09g39870	missense_variant	22
Chr10	22943429	A	T	Transversion other	LOC_Os10g42550	downstream_transcript_variant	22
Chr10	22943461	A	G	Transition AT>GC	LOC_Os10g42550	downstream_transcript_variant	20
Chr10	22943462	G	A	Transition GC>AT	LOC_Os10g42550	downstream_transcript_variant	14
Chr10	22943477	A	G	Transition AT>GC	LOC_Os10g42550	downstream_transcript_variant	17
Chr10	22943494	T	C	Transition AT>GC	LOC_Os10g42550	downstream_transcript_variant	5
Chr10	22943499	A	G	Transition AT>GC	LOC_Os10g42550	3_prime_UTR_variant	8
Chr10	22943584	T	C	Transition AT>GC	LOC_Os10g42550	3_prime_UTR_variant	10
Chr10	22943755	T	C	Transition AT>GC	LOC_Os10g42550	3_prime_UTR_variant	16
Chr10	22943855	A	G	Transition AT>GC	LOC_Os10g42550	3_prime_UTR_variant	3
Chr10	22943932	C	T	Transition GC>AT	LOC_Os10g42550	3_prime_UTR_variant	3
Chr10	22944020	A	G	Transition AT>GC	LOC_Os10g42550	3_prime_UTR_variant	6
Chr10	22944371	A	G	Transition AT>GC	LOC_Os10g42550	missense_variant	17
Chr10	22944416	T	G	Transversion other	LOC_Os10g42550	missense_variant	8
Chr10	22944468	T	G	Transversion other	LOC_Os10g42550	missense_variant	28
Chr10	22944480	C	T	Transition GC>AT	LOC_Os10g42550	missense_variant	23
Chr10	22944483	C	T	Transition GC>AT	LOC_Os10g42550	missense_variant	16
Chr10	22944506	C	A	Transversion other	LOC_Os10g42550	missense_variant	17
