# Supplementary material for: Accurate, Efficient and User-Friendly Mutation Calling and Sample Identification for TILLING Experiments
Source: Front Genet. 2021 Feb 3;12:624513. doi: 10.3389/fgene.2021.624513 (PMC7886796; doi:10.3389/fgene.2021.624513)
Supplement: Supplementary Table 5 — General summary of types of mutations detected in a rice TILLING population. [file Table_5.XLSX]

## Sheet: Sheet1
GENERAL SUMMARY	CAMBa	NGSEP raw	GATK raw	Lofreq raw	NGSEP 3-6 pools	GATK 3-6 pools	Lofreq 3-6 pools
Variants	122	262	1852	751	87	569	127
Transitions	104	158	1761	592	71	556	118
Tr/Tv ratio:	6.12	1.52	19.35	3.72	4.44	42.77	13.11
G>A	36	42	45	42	23	29	16
G>T	5	13	12	13	2	5	1
C>A	4	7	11	12	2	1	0
C>T	45	43	65	55	18	35	20
A>C	0	22	16	29	3	0	0
A>G	13	35	848	276	12	267	42
T>C	10	38	803	219	18	225	40
T>G	1	16	15	30	0	2	1
G>C	0	6	5	14	2	0	3
C>G	2	6	15	25	0	0	1
A>T	2	18	11	22	4	3	3
T>A	3	16	6	14	3	2	0
GC>AT %	66.9421	32.4427	5.93952	12.9161	47.13	11.25	28.35
AT>GC %	19.0083	27.8626	89.1469	65.9121	34.48	86.47	64.57
CG>GC %	1.65289	4.58015	1.07991	5.19308	2.3	0	3.14
Other transversions %	12.4	35.11	3.83	15.98	16.09	2.28	3.94
